# Supplementary material for: Association between Endothelial Activation and Stress Index and mortality in diabetic nephropathy ICU patients: A retrospective cohort study
Source: PLoS One. 2025 Aug 14;20(8):e0329233. doi: 10.1371/journal.pone.0329233 (PMC12352680; doi:10.1371/journal.pone.0329233)
Supplement: S1 File — (XLSX) [file pone.0329233.s001.xlsx]

## Sheet: Sheet 1
sex	age	race	LOS in hospital	EASIX	time_hosp	Die or survive	weight	Heart_failure	Respiratory_failure	Arterail_fibrillation	Diabetes	Paraplegia	Sepsis	stroke	TIA	Hemoglobin	Platelet	RBC	WBC	Serum_creatinine	Glu	Sodium	sofa	aps3	sapsii	oasis	gcs	CCI
Female	70.4394	Black	41.2535	0.039423	41	0	69.9	no	no	no	yes	no	no	yes	no	8.7	296	3.71	7.8	1.3	188	145	5	63	40	35	9	12
Male	88.2291	White	4.68611	2.88452	5	1	59.5	no	yes	yes	yes	no	no	no	no	8.1	134	2.71	16.5	2.9	217	141	12	86	60	46	15	11
Male	67.6383	White	7.47639	0.692719	7	0	156.2	no	no	no	yes	no	no	no	no	9	270	2.79	13.5	1.5	179	143	3	34	28	18	15	6
Female	67.8029	Other	17.3479	2.77479	17	1	154	no	yes	no	yes	no	yes	no	no	11	288	3.8	23.7	2.7	124	135	5	91	68	48	15	11
Male	66.67	White	2.94167	2.41616	3	0	77	no	no	yes	yes	no	no	no	no	7.9	152	2.44	9.2	1.9	183	144	7	47	29	34	15	8
Male	62.9102	Black	16.1812	8.13421	16	0	132.7	no	yes	no	yes	no	no	no	no	10.5	64	3.52	10.1	3.2	311	143	15	66	56	35	15	11
Male	76.1121	Other	12.0611	6.10964	13	1	68.8	no	yes	no	yes	no	no	yes	no	9	153	3.08	10	3.8	150	151	8	55	59	44	15	9
Male	70.8974	Other	30.9146	3.00694	31	0	80.5	no	yes	yes	yes	no	no	no	no	8.2	210	2.61	8.1	8.6	157	135	8	64	47	20	15	10
Male	91.0109	Other	2.36944	4.48167	3	1	93.3	no	yes	no	yes	no	yes	no	no	7.9	167	2.78	19.8	6.1	117	135	7	75	58	31	14	12
Male	61.6992	White	17.5611	2.36525	17	0	87	no	yes	yes	yes	no	no	no	no	9.2	288	3.08	9.7	4.4	163	140	9	43	34	23	14	12
Male	61.0515	White	8.23542	4.08531	8	0	119.5	yes	no	yes	yes	no	no	yes	no	9.2	187	2.79	7.4	5.8	124	139	6	45	41	20	15	8
Male	71.024	White	3.84653	1.67807	4	1	164	no	yes	yes	yes	no	yes	no	no	13.1	158	4.47	20.6	2	287	138	11	71	52	36	15	9
Female	83.7458	Other	14.8264	1.1774	15	0	58.6	no	yes	yes	yes	no	no	no	no	9.8	156	4.04	9	1.1	104	134	2	45	36	33	15	11
Male	80.8815	Other	22.7097	1.76042	23	0	70	no	no	yes	yes	no	no	no	no	9.1	183	4.26	12.7	2.5	96	133	5	45	49	22	15	12
Male	75.6276	White	3.09583	2.19076	3	0	61.8	no	yes	no	yes	no	no	no	no	9.2	139	2.96	8.9	2.1	182	138	3	38	31	22	15	8
Male	77.6316	White	14.1007	1.36257	14	0	56	no	no	no	yes	no	no	no	no	7.4	119	2.26	3.8	3.1	191	139	10	70	54	35	15	9
Male	78.1793	White	14.6493	3.83769	15	1	53.4	no	yes	no	yes	no	no	no	no	7.6	93	2.43	11.4	4.7	126	153	11	56	48	43	15	9
Female	76.9303	Other	14	0.385996	14	0	106.3	no	no	yes	yes	no	no	no	no	9.2	302	3.48	6.5	2.4	134	142	2	37	40	21	15	8
Male	91.6016	White	11.0174	1.69295	11	1	76	no	no	yes	yes	no	yes	no	no	6.7	193	3.18	10.9	2	221	135	5	49	37	22	15	14
Male	53.8577	White	20.916	5.52626	21	0	90	no	no	yes	yes	no	no	no	no	8.5	60	2.77	2.9	4.6	86	144	15	67	41	45	7	10
Male	76.0281	Other	3.48889	0.433734	3	0	133.5	no	yes	yes	yes	no	no	no	no	12.5	207	3.87	11.7	1.4	301	136	5	25	33	31	15	10
Male	72.8364	Black	5.12986	2.4185	5	0	113.6	no	yes	no	yes	no	no	no	no	10.6	119	4.04	7.7	1.5	298	138	6	52	37	31	15	9
Male	63.3395	White	25.5299	1.71265	25	0	95	no	yes	yes	yes	no	no	no	no	7	146	2.5	10.3	3.6	329	135	12	40	36	31	15	8
Male	68.8938	Black	19.1132	3.11548	19	0	170	no	no	yes	yes	no	no	no	no	7.8	115	2.55	8.4	5.5	113	136	6	61	48	32	15	8
Male	65.681	Other	29.9889	5.18503	30	1	83	no	no	no	yes	no	no	no	no	11.3	67	4.14	11.8	3.9	180	136	13	66	39	31	15	9
Male	89.8025	White	11.3368	2.4443	12	1	79.4	no	yes	no	yes	no	yes	no	no	10.4	169	3.59	9.9	4.2	101	135	12	50	55	32	15	10
Male	73.6955	White	23.3896	1.53134	23	0	122.2	no	yes	yes	yes	no	no	no	no	8	173	2.74	6.1	3.3	97	146	10	65	45	34	15	8
Male	71.9902	Other	5.03889	1.32779	5	0	100	no	yes	yes	yes	no	no	no	no	8.7	167	3.32	10.3	1.6	150	139	7	36	28	43	14	9
Male	65.4928	White	34.516	1.27959	34	0	118.3	no	yes	yes	yes	no	no	no	no	13.4	212	4.53	17.7	1.8	151	142	3	46	23	19	15	6
Male	74.2584	Other	0.375	6.84308	0	1	84	no	no	no	yes	no	yes	no	no	8.5	91	2.81	6.8	2.1	431	149	14	94	70	46	15	7
Female	55.7085	White	30.8618	0.65	31	0	50.8	no	yes	yes	yes	no	yes	no	no	9.5	397	3.58	15.6	0.9	232	139	9	45	27	43	14	9
Male	82.6899	Other	11.8076	0.839776	12	0	90.5	no	yes	no	yes	no	no	no	no	11.1	176	3.35	9.1	1.4	153	141	1	27	33	37	15	10
Female	80.1943	Other	5.34792	3.70694	6	1	90	no	yes	yes	yes	no	yes	no	no	9.7	80	3.25	9.2	3.1	79	145	12	100	68	43	10	11
Female	58.5527	Other	22.8646	8.84148	23	0	85	no	no	no	yes	no	no	no	no	7.3	54	2.42	9.9	7.3	160	143	11	64	47	33	13	10
Female	90.3994	White	25.7514	0.912241	25	0	56.9	no	no	yes	yes	no	no	no	no	8.3	393	3.05	11.4	2.4	173	122	4	46	43	25	14	12
Male	69.9181	Other	22.6604	3.0712	22	0	78	no	no	no	yes	no	no	no	no	9.4	127	3.12	12.2	6.3	294	131	7	75	52	43	14	6
Male	49.7942	Other	3.97292	2.99277	4	0	95	no	no	no	yes	no	no	no	no	7.1	61	2.42	5	2.4	131	139	9	62	43	34	12	7
Male	50.6069	Other	10.2604	2.70782	10	0	92.2	no	no	no	yes	no	yes	no	no	8.5	98	2.97	11.6	3.5	203	131	8	58	13	25	15	8
Male	66.9251	Other	10.8799	0.462052	11	0	90.5	no	yes	yes	yes	no	no	no	no	11.1	324	3.5	10.3	2.3	138	141	10	58	45	35	15	7
Male	80.7661	White	22.4153	0.180323	22	0	83	no	no	yes	yes	no	yes	no	no	7.6	387	2.51	14.3	2.4	151	137	4	67	51	38	15	10
Female	91.308	Black	8.16736	1.39725	8	0	70.6	no	no	yes	yes	no	no	no	no	8.1	338	2.74	24.6	2.4	171	148	7	88	55	42	13	13
Male	72.8086	Other	7.82431	4.41862	8	0	62.7	no	no	yes	yes	no	no	no	no	9.7	142	3.51	11.3	3.6	83	127	10	75	51	42	13	10
Male	72.6847	Other	11.2028	6.48649	11	0	65.3	no	no	yes	yes	no	no	no	no	6.7	169	2.53	22.8	3	229	135	11	78	63	36	14	9
Male	77.0681	White	24.3556	1.11684	24	0	107.4	no	yes	yes	yes	no	yes	no	no	7.4	266	2.77	28	3.3	446	128	7	47	48	29	15	9
Male	76.8924	White	4.50069	-0.0108883	4	0	112	no	no	yes	yes	no	no	no	no	8.6	359	3.07	18.6	1.7	505	140	4	50	44	42	15	9
Female	69.3312	White	1.01528	3.0913	2	0	53.8	no	no	no	yes	no	no	no	no	7.5	92	2.49	9.7	3.8	459	136	7	61	41	36	14	9
Female	70.3087	White	10.9951	3.44041	11	0	44.2	no	no	no	yes	no	no	no	no	9.7	60	3.32	18.3	2.1	203	141	6	41	33	29	14	13
Male	72.0526	White	2.54375	1.46009	2	0	96.6	no	no	no	yes	no	no	no	no	9.2	167	2.94	5.7	3.4	254	138	2	36	35	17	15	8
Male	76.0432	White	4.39653	3.22793	4	1	94.4	no	yes	yes	yes	no	yes	no	no	7.7	145	2.53	17.1	3.1	155	143	10	62	51	39	15	9
Male	75.1287	White	11.5111	2.22239	11	0	110	no	yes	yes	yes	no	no	no	no	8.8	139	2.71	10.8	2	93	140	7	51	48	44	15	9
Male	75.3287	White	16.4208	2.79214	16	0	95.8	no	yes	yes	yes	no	no	no	no	7.4	79	2.12	4.7	2.1	177	147	7	50	43	32	12	9
Male	75.1874	White	17.9875	2.32193	18	0	105.4	no	yes	yes	yes	no	no	no	no	8.9	105	2.9	4.8	2.1	89	146	4	46	36	26	15	10
Male	55.7946	White	27.9722	3.01807	28	0	117.6	no	yes	yes	yes	no	yes	no	no	15.3	156	4.92	15.2	6	143	138	11	51	42	29	14	8
Female	79.5566	White	1.58264	4.11925	2	1	80.6	no	no	yes	yes	no	no	no	no	8.8	197	3.13	23.2	2.7	622	133	6	69	52	37	15	8
Female	70.1034	Black	9.95417	3.75023	10	1	95.3	no	yes	no	yes	no	no	yes	no	7.3	210	2.39	18.8	3.5	183	135	13	103	65	42	12	10
Male	80.5729	Other	65.6722	0.83399	65	0	99.3	no	yes	no	yes	no	no	no	no	9.7	167	3.08	7.2	1.5	245	147	3	41	46	35	11	11
Male	78.8318	White	7.76944	3.34067	7	0	77.5	no	no	yes	yes	no	yes	no	no	7.2	104	2.36	48.6	2.4	325	137	9	74	45	41	15	9
Male	79.5102	White	6.79792	3.85145	7	1	71.3	no	no	yes	yes	no	yes	no	no	8.1	81	3.05	7	2.8	127	144	10	51	44	35	15	9
Male	52.2041	White	8.18264	2.25289	8	0	94.5	no	no	no	yes	no	no	no	no	9.6	109	3.22	3.7	2.1	267	134	4	57	26	22	15	9
Male	95.2922	White	6.04028	0.919573	6	0	64.1	no	no	yes	yes	no	no	no	no	9.3	225	3.64	9.2	2.8	103	139	3	41	32	23	15	11
Female	79.9189	Other	8.02778	3.02791	8	0	62.5	no	no	no	yes	no	yes	no	no	9.4	241	3.19	21.6	7.5	201	156	8	90	49	45	6	9
Male	83.4901	White	17.491	2.36591	17	0	75	no	yes	no	yes	no	no	no	no	8.4	115	2.67	9.1	2.4	147	139	3	36	40	38	15	11
Male	87.9598	White	11.8306	1.61225	12	0	89	no	no	yes	yes	no	no	no	no	9.5	199	2.91	10.9	4.2	227	134	5	65	61	42	13	11
Female	77.0118	Black	6.44861	1.59989	6	0	106.7	no	no	yes	yes	no	no	no	no	10.6	120	3.53	13.2	1.4	109	147	7	43	44	35	15	9
Male	61.727	White	18.1396	4.39419	18	0	106.5	no	yes	no	yes	no	yes	no	no	7.1	66	2.25	3.8	5.4	151	138	13	56	47	39	13	8
Male	81.5567	White	4.16181	0.73401	4	0	59.4	no	no	yes	yes	no	no	no	no	11	215	3.57	8.4	1.2	124	141	2	35	31	30	15	12
Female	63.8023	White	51.9014	2.28195	52	0	75	no	yes	no	yes	no	yes	no	no	8.7	152	3.15	9.9	2.3	87	144	10	58	44	49	7	9
Female	64.0302	White	51.7021	1.80832	52	0	65.2	no	no	no	yes	no	no	no	no	8.2	88	2.64	7.7	1.6	205	145	11	110	75	44	3	9
Male	81.2501	White	8.49931	1.44166	8	0	87	no	yes	no	yes	no	no	no	no	9.9	196	3.51	11.5	2.2	244	141	3	42	30	29	14	10
Male	77.5471	White	4.08333	1.52236	4	1	83.4	no	yes	yes	yes	no	yes	no	no	8.3	213	2.96	13.1	2.3	207	134	7	52	58	40	15	9
Female	84.2414	Other	4.52708	0.777608	4	0	57.7	no	no	yes	yes	no	yes	no	no	7.5	203	2.52	9.8	1.5	152	131	3	42	40	34	14	9
Male	62.3551	Black	9.09306	3.25376	9	0	56.5	no	yes	no	yes	no	yes	no	no	10.7	228	3.31	13.5	8.4	143	135	10	32	35	32	15	11
Male	63.9648	Other	12.2194	2.08746	12	0	113	no	no	no	yes	no	yes	no	no	11.4	117	4.15	20.5	2.9	225	136	11	71	39	39	14	6
Male	27.5464	Other	9.24306	4.03777	9	0	176.5	no	no	no	yes	no	no	no	no	7.1	131	2.48	5.5	7.3	107	139	5	41	21	17	15	4
Female	84.0833	Other	24.2111	4.98899	24	0	65.2	yes	no	yes	yes	no	no	no	no	7.9	202	2.94	8.8	3.4	218	130	5	66	44	28	15	9
Male	82.9413	White	19.2924	4.24862	20	1	71.7	no	no	yes	yes	no	yes	no	no	9.4	125	3.33	12.3	2.1	201	143	11	70	66	47	15	11
Female	76.4536	White	3.97431	0.72792	4	0	99.2	no	no	no	yes	no	no	no	no	9.1	176	3.17	12.1	1.1	100	144	2	35	30	23	15	10
Male	68.5128	White	5.37153	2.40227	5	0	96	no	yes	no	yes	no	no	no	no	7.6	250	2.28	7.4	5	79	138	5	47	50	39	15	8
Male	83.45	White	21.7576	3.80529	22	1	86.5	no	no	yes	yes	no	no	no	no	7.8	44	2.65	1.3	1.7	146	136	5	47	50	24	15	12
Male	59.4978	White	4.8375	2.96912	5	0	105.5	no	yes	no	yes	no	no	no	no	7.8	193	2.56	9.3	5.3	140	138	4	38	26	26	15	7
Female	68.2138	White	41.3076	2.81974	41	0	71.8	no	yes	no	yes	no	yes	no	no	8.8	169	3.17	37.3	7.6	133	134	5	72	45	35	15	7
Female	83.2322	White	4.86806	2.04213	5	0	74.2	no	no	no	yes	no	no	no	no	10.1	155	3.52	8	1	113	139	1	48	36	29	15	9
Male	68.6903	White	5.00486	-0.138828	5	0	87.5	no	yes	yes	yes	no	no	no	no	11.3	218	3.57	7.1	1.1	132	136	5	37	33	26	14	8
Male	73.535	Other	7.37431	3.21532	7	0	67.5	no	yes	no	yes	no	no	no	no	7.8	192	2.79	7	4	148	130	4	44	33	23	15	9
Male	77.4728	White	5.07083	0.0727799	5	0	87.9	no	no	no	yes	no	no	no	no	12	201	3.86	13.6	1.4	120	136	3	50	35	29	13	9
Male	76.8299	Other	40.5556	2.91669	41	1	87.9	no	no	yes	yes	no	no	no	no	8.9	294	3.83	14.5	5.7	133	126	7	85	63	37	14	9
Female	76.6033	Other	8.99722	1.43863	9	0	47.5	no	yes	yes	yes	no	no	no	no	8.5	141	2.94	9	1.4	201	133	7	65	34	26	9	13
Female	50.6726	Black	10.6493	-0.327115	11	0	127	no	no	no	yes	no	no	no	no	9.3	418	3.82	16.9	1.7	169	135	5	62	29	26	11	11
Female	63.7803	White	13.759	1.57935	14	0	164.2	no	yes	no	yes	no	yes	no	no	8.9	206	3.33	14	2.7	150	135	3	36	29	20	15	9
Male	73.0623	Other	30.0583	5.6885	30	0	91.5	no	yes	no	yes	no	yes	no	no	7.9	91	2.67	15.1	6.3	170	135	17	76	65	40	15	7
Male	71.8699	Black	9.55278	0.978035	10	1	62.5	no	no	yes	yes	no	no	no	no	9.8	184	3.33	4.3	1.5	142	133	4	58	36	36	15	9
Male	48.1372	White	38.4854	6.71124	39	1	78.4	no	yes	no	yes	no	yes	no	no	9.2	16	2.95	7.8	5.1	120	138	13	68	39	25	15	7
Male	85.1077	Other	5.92361	1.37429	6	1	64.3	no	no	yes	yes	no	no	yes	no	10.1	238	3.75	11.8	3.2	130	139	5	54	47	27	9	12
Female	75.4788	White	6.71319	2.87977	7	0	115.3	no	no	no	yes	no	yes	no	no	9.4	257	2.93	15.2	8.9	110	139	6	63	49	31	14	9
Male	75.413	White	21.6771	3.0625	22	0	98.5	no	yes	yes	yes	no	no	no	no	8.1	146	2.61	16.7	6.6	136	137	9	58	68	45	13	9
Male	76.9217	White	3.07917	4.55167	3	0	104	no	no	yes	yes	no	no	no	no	10.8	41	3.27	7	5.7	135	137	8	45	47	28	15	10
Male	74.7781	White	12.8333	2.08974	13	0	107	no	no	yes	yes	no	no	no	no	10.5	238	3.8	7.6	4.9	196	141	7	60	63	31	13	9
Female	81.0152	Black	24.9229	0.997238	25	1	81	no	yes	yes	yes	no	yes	yes	no	11.2	183	3.93	8.5	1.3	161	150	7	51	45	45	9	12
Female	82.2629	White	42.166	0.574014	42	1	67.7	no	yes	no	yes	no	no	no	no	8.9	198	3.68	7.9	2	123	144	6	54	48	39	14	10
Female	81.7089	White	6.875	0.164732	7	0	70.3	no	yes	no	yes	no	no	no	no	9.7	167	3.62	7.2	1	183	132	2	28	29	33	14	9
Female	89.152	White	12.8431	2.32944	13	0	66.6	no	yes	yes	yes	no	no	no	no	8.4	115	2.92	215.7	1.7	151	138	5	59	50	26	10	11
Female	42.9951	Black	12.0743	3.00409	12	0	114	no	yes	no	yes	no	no	no	no	9.2	244	3.47	8.7	5.5	288	136	4	51	28	22	15	6
Male	59.7451	White	14.0021	1.115	14	0	107.3	no	no	yes	yes	no	no	no	no	8.3	298	3.38	20.5	1.6	236	134	2	43	38	29	15	6
Male	60.2296	White	33.8639	2.0201	34	1	110.3	no	yes	yes	yes	no	yes	no	no	10.1	244	4.18	16.8	4.1	380	124	9	62	37	28	14	8
Male	59.4329	White	7.14653	1.23051	7	0	116.9	no	no	no	yes	no	yes	no	no	12.8	200	4.59	16.4	2.2	426	127	6	50	32	28	15	7
Female	74.5227	White	30.8208	0.150808	31	0	70	no	yes	yes	yes	no	no	no	no	9.5	361	3.11	11.6	1.4	217	142	5	46	40	38	15	9
Male	83.16	White	15.341	2.04672	15	0	115	no	yes	yes	yes	no	no	no	no	8.3	237	2.57	8.9	3.6	105	138	6	46	49	29	15	11
Male	45.0654	White	22.8417	4.24421	23	1	100.5	no	no	no	yes	no	yes	no	no	8.8	62	2.67	29.9	4.2	132	133	15	91	47	37	14	7
Male	71.9207	White	7.10347	3.18937	7	0	114.3	no	yes	no	yes	no	yes	no	no	7.5	181	2.89	9.6	7.9	248	135	6	44	43	29	14	10
Male	69.9183	Black	11.9681	3.3069	12	0	88	no	yes	no	yes	no	no	no	no	7.3	139	2.69	7.4	7.9	81	143	10	29	39	25	15	8
Male	86.7496	White	36.9597	1.91048	37	1	75.2	no	yes	no	yes	no	yes	no	no	7	240	2.25	22.3	2.7	97	136	6	65	42	32	14	8
Male	77.5091	Other	8.83958	3.76324	9	0	61.4	no	yes	yes	yes	no	yes	no	no	10.9	54	3.3	12.1	1.6	243	149	12	77	60	43	15	10
Male	77.9775	White	12.9583	8.26991	13	0	73.5	no	no	no	yes	no	yes	no	no	9.5	126	3.35	11.6	4.5	205	141	9	59	37	35	15	9
Female	91.795	White	12.0611	1.76438	12	0	62.7	no	yes	yes	yes	no	yes	no	no	10.7	176	3.36	14.2	2.3	149	140	8	64	56	36	13	9
Male	68.9447	Black	7.96181	1.02347	8	0	58.9	no	no	yes	yes	no	no	no	no	8.4	159	2.77	10.3	2.3	78	134	5	58	36	25	13	7
Male	79.9215	Other	3.11181	-0.357997	3	0	77.9	no	no	no	yes	no	no	no	no	10.8	178	3.25	11.5	0.8	127	151	6	62	47	44	6	10
Female	76.3091	Other	16.7917	0.133751	17	1	111.7	no	yes	yes	yes	no	yes	no	no	10.4	210	3.65	9.1	1	172	143	2	38	33	30	14	9
Male	82.9939	White	3.76597	2.55278	3	0	118.3	no	yes	yes	yes	no	no	no	no	8	68	2.65	0.7	2	238	143	6	68	57	31	14	11
Female	74.3133	White	8.16944	2.69693	8	0	68	no	yes	no	yes	no	no	no	no	9	188	2.8	21.1	1.8	267	140	12	58	65	45	15	9
Male	71.3269	Other	162.89	5.21518	163	0	66.3	no	yes	no	yes	no	yes	no	no	12.1	119	3.96	22.2	2.9	262	141	22	134	101	50	3	11
Male	76.2488	White	5.81528	1.75321	6	0	107.1	no	no	yes	yes	no	no	no	no	9.3	159	3.05	18.4	2	198	140	11	52	35	35	13	10
Female	72.8356	White	8.57847	1.96963	8	0	88.6	no	no	yes	yes	no	yes	no	no	8.5	163	3.15	12.3	4.1	203	130	13	34	36	28	15	9
Female	61.7852	Other	4.00069	2.68141	4	0	84	no	no	no	yes	no	no	no	no	8.4	283	2.94	14.2	5.8	242	133	5	77	51	36	15	10
Male	49.095	Other	49.0507	5.87113	49	0	147.1	no	yes	yes	yes	no	yes	no	no	9.9	253	3.35	18.9	6.6	302	144	7	62	46	44	15	7
Female	88.6986	Black	4.62639	0.267731	4	0	75.7	no	yes	no	yes	no	no	no	no	9.8	230	4.77	6.9	1.3	226	146	6	50	56	32	8	10
Male	58.7998	Other	10.6361	1.43206	10	0	83.8	no	no	no	yes	no	no	no	no	10.1	184	3.49	5.2	2.3	253	139	2	43	28	17	15	8
Male	81.2464	White	3.11736	2.13196	3	0	92.3	no	no	no	yes	no	no	no	no	8.8	231	2.35	8.7	1.5	116	142	1	34	32	30	15	12
Male	68.8279	Other	47.6431	8.40337	48	1	84.2	no	yes	yes	yes	no	yes	no	no	8.2	65	2.56	19.1	2.4	224	140	9	83	67	49	15	10
Female	83.645	White	13.9542	3.65849	14	0	61.3	no	no	no	yes	no	no	no	no	8.4	75	2.72	8.4	2.6	171	140	7	50	39	30	14	12
Female	75.8527	White	1.9625	1.10552	2	1	76.4	no	yes	no	yes	no	no	no	no	8.6	284	3.12	11.6	2.1	197	139	4	47	37	28	15	10
Male	81.538	White	5.94236	5.70721	6	1	106	no	no	yes	yes	no	no	no	no	8.1	96	2.76	10.3	5.7	173	141	8	55	57	34	15	10
Male	73.4865	White	7.14861	2.64212	7	0	95.2	no	no	yes	yes	no	no	no	no	8.8	219	2.96	7.4	2.1	106	133	3	59	41	29	15	11
Female	80.8058	Other	7.92014	1.83934	8	0	65.9	no	no	yes	yes	no	no	no	no	8.3	181	3.17	4.6	1.7	151	139	5	47	53	30	15	9
Male	74.141	White	1.91875	7.82153	2	1	70.7	no	yes	no	yes	no	yes	no	no	7.2	23	2.28	4.1	4.4	224	144	16	88	69	55	15	11
Male	70.4679	White	2.21806	3.69133	2	1	63.3	no	no	no	yes	no	yes	no	no	9.3	27	3.68	9.3	1.5	121	138	12	78	51	36	14	9
Male	62.2964	White	31.7035	3.2962	32	0	164	no	yes	no	yes	no	no	no	no	7.6	131	2.69	8.7	7.4	114	136	10	68	60	41	12	7
Female	71.9669	White	5.86319	1.29168	6	0	96	no	no	no	yes	no	no	yes	no	9.9	288	3.3	10	3.1	108	133	4	65	41	33	14	13
Male	82.4504	White	5.97222	1.32507	6	0	95.2	no	yes	yes	yes	no	no	no	no	13.6	112	4.07	10.9	1.3	342	130	3	38	40	24	15	11
Female	83.5091	Other	7.63472	2.62413	7	0	68	no	yes	yes	yes	no	no	no	no	7.9	218	2.9	9.4	3.3	229	146	4	67	53	40	13	10
Female	85.1371	Other	3.47708	2.59131	4	1	65	no	yes	yes	yes	no	yes	no	no	12.7	189	5.18	41.8	3.4	100	140	9	88	67	38	9	11
Female	81.6148	White	1.8125	3.30151	2	1	103.8	no	yes	no	yes	no	no	no	no	10.6	167	3.72	22.1	3.5	174	143	11	79	82	49	15	12
Male	91.0318	Other	4.05833	0.213281	4	0	78.6	no	yes	yes	yes	no	yes	no	no	8.3	531	2.79	23.1	2.7	269	142	13	81	60	46	7	11
Female	37.6778	White	50.1076	3.14035	50	0	186.1	no	yes	no	yes	no	no	no	no	9.3	124	3.4	6.3	3.3	190	140	11	59	41	41	8	6
Female	76.5363	Other	3.89097	1.66771	4	0	113	no	no	no	yes	no	no	no	no	11.3	241	3.91	6.2	1.4	184	144	2	52	30	19	15	10
Male	60.0431	White	3.33194	0.727256	3	0	101.5	no	no	no	yes	no	no	no	no	13	164	3.87	4.7	1.5	115	143	2	37	39	29	14	10
Male	70.298	Black	10.7549	0.357671	11	0	71.2	no	no	no	yes	no	no	no	no	8.7	295	3.36	8	1.8	68	147	4	38	47	35	13	11
Male	72.7637	White	17.8111	1.64101	18	0	100.5	no	yes	yes	yes	no	yes	no	no	13.7	250	4.59	20.8	2.4	324	141	10	56	54	39	15	8
Male	63.2819	Other	14.4778	0.439864	15	0	99.2	no	no	yes	yes	no	no	no	no	12.8	386	4.07	15.9	2.2	99	138	3	45	29	23	14	7
Female	48.4443	Black	19.8792	2.2747	20	0	157	no	yes	no	yes	no	no	no	no	7	321	2.81	11.1	5.4	126	140	4	40	26	16	15	7
Female	49.3477	Black	6.08472	2.00103	6	0	153.8	no	yes	no	yes	no	no	no	no	6.6	249	2.8	7.4	4.3	99	140	5	38	21	16	14	5
Female	67.0126	White	6.11667	0.551015	6	0	106.3	no	no	yes	yes	no	no	no	no	10.9	258	5.07	8.8	1.5	86	146	4	52	37	26	13	8
Female	66.3206	White	8.86736	1.20859	9	0	112.6	no	no	yes	yes	no	no	no	no	9	179	3.93	10.6	1.3	339	139	2	47	34	19	15	8
Male	55.2245	White	14.9986	2.43241	15	0	73.6	no	yes	yes	yes	no	yes	no	no	10.7	145	3.4	3.9	2.8	219	130	9	76	39	41	13	7
Male	86.5615	White	10.5056	0.817503	10	1	65.2	no	yes	yes	yes	no	yes	no	no	10.5	172	3.42	7.9	1.5	196	144	6	43	41	38	15	9
Male	63.5203	Other	14.85	1.0655	15	0	131	no	yes	no	yes	no	no	no	no	7.3	262	2.48	10.1	2.5	211	128	10	74	48	41	15	11
Female	84.3425	White	26.9792	1.15159	27	0	82	no	no	yes	yes	no	no	no	no	8.5	139	2.75	6.7	1.6	309	136	6	54	48	35	14	11
Female	65.8397	White	5.12639	-0.463336	6	1	73.2	no	yes	yes	yes	no	yes	no	no	7.1	467	2.54	21.2	2.4	81	138	8	60	45	31	14	11
Male	67.1824	White	12.1069	2.98221	12	0	119.8	no	yes	no	yes	no	no	yes	no	7.2	280	2.36	8.9	5.1	74	140	6	49	36	30	14	8
Male	70.893	Black	12.9694	6.02104	13	0	65	no	no	no	yes	no	yes	no	no	7.5	19	2.59	0.4	3.4	75	130	11	71	56	36	14	10
Male	80.2677	White	11.966	3.0268	12	0	77	no	no	no	yes	no	no	no	no	10.1	114	3.46	8.9	2.1	250	138	5	51	45	27	15	10
Male	76.2115	White	10.075	2.27591	10	0	75.7	no	no	yes	yes	no	no	no	no	9.6	270	3.5	11	6.9	198	140	5	45	38	29	14	8
Male	62.6536	White	7.47292	1.67078	7	0	134.6	no	yes	yes	yes	no	no	no	no	7.5	170	2.25	7.7	2.1	244	118	3	43	34	20	14	7
Male	62.4845	White	5.30417	0.446342	5	0	139.2	no	yes	yes	yes	no	no	no	no	8	155	2.39	7.5	1.3	161	132	3	45	36	29	14	6
Female	79.0041	Other	10.8229	2.77314	11	0	79	no	yes	no	yes	no	no	no	no	11.2	227	3.94	26.7	2.7	521	135	8	83	59	57	14	11
Female	66.4045	Other	10.1611	0.64013	10	0	70.2	no	yes	yes	yes	no	no	no	no	7.8	189	2.42	6	2.3	82	136	5	63	40	35	11	7
Female	66.446	Other	161.344	0.982455	162	1	73	no	yes	yes	yes	no	yes	yes	no	8.2	217	2.55	11.8	2.9	200	135	7	49	36	33	15	10
Female	65.4514	Other	37.1847	3.79385	37	0	104	no	no	yes	yes	no	yes	no	no	8.7	194	2.61	7.7	5.8	148	133	13	57	47	41	14	9
Female	60.2019	Other	24.9174	5.44956	25	1	64	no	no	no	yes	no	yes	yes	no	8	30	2.51	43.7	3.4	155	133	18	107	87	40	3	9
Male	77.3846	White	8.14861	1.26347	8	0	99.5	no	no	no	yes	no	no	no	no	11.7	277	4.32	10.5	2.5	262	134	5	41	33	22	15	11
Male	77.1392	Other	26.8215	6.11616	27	0	82	no	yes	no	yes	no	yes	no	no	10.6	193	3.39	15.3	4.4	173	139	13	100	75	50	3	10
Male	73.8346	White	6.89167	3.00863	7	0	95.5	no	yes	yes	yes	no	yes	no	no	12.5	203	4.61	27.9	1.7	298	142	4	44	37	23	15	10
Male	87.9296	Other	2.08889	2.80226	2	0	107.4	no	yes	yes	yes	no	yes	no	no	9.1	82	2.97	8.2	2.6	326	146	11	52	49	36	14	10
Male	62.2139	White	13.1951	3.1315	14	1	95.9	no	no	yes	yes	no	no	no	no	8.8	137	3.26	16.8	2.5	150	126	8	64	50	38	13	9
Female	61.4393	White	21.0396	1.36866	21	0	54	no	yes	yes	yes	no	no	no	no	8.4	243	2.88	5.5	2.5	91	131	12	61	39	39	15	9
Male	80.9931	White	1.83194	1.57585	2	1	98.1	no	yes	yes	yes	no	no	no	no	8	333	2.92	31.2	2.2	53	149	13	109	80	58	15	10
Male	61.4493	White	17.7007	2.15056	17	0	106.1	no	yes	no	yes	no	no	yes	no	12.6	195	4.41	14.2	4.2	204	141	7	48	41	34	15	10
Female	84.9416	Other	8.90903	1.52745	9	0	69.5	no	yes	no	yes	no	no	no	no	11.6	203	3.81	10.5	1.9	348	141	2	47	30	32	15	9
Male	68.2513	White	62.6792	2.67029	62	0	140.9	no	yes	yes	yes	no	no	yes	no	7.6	270	2.56	14	5.1	143	140	7	49	37	23	13	10
Male	64.5962	White	10.1819	1.68373	10	0	156.2	no	no	yes	yes	no	no	no	no	11.5	191	3.98	14.9	2.7	212	136	6	56	45	26	15	8
Male	80.9048	White	27.4917	4.41264	28	1	99.4	no	no	yes	yes	no	yes	no	no	8	51	2.63	7.2	3.5	168	139	11	55	39	28	14	11
Female	76.8386	White	5.86736	0.492598	6	0	59	no	no	no	yes	no	yes	no	no	8.7	423	2.72	55	4.4	203	129	7	86	50	28	15	7
Male	79.4589	White	6.66181	2.28892	7	1	97.5	no	yes	no	yes	no	no	no	no	10.5	229	3.69	9.3	3.3	131	132	6	62	35	34	14	10
Female	91.1889	White	2.60069	5.24031	3	1	64	no	yes	yes	yes	no	yes	no	no	7.3	29	2.22	4.9	2.1	105	126	10	64	61	47	15	12
Female	82.6261	White	46.3625	3.16723	46	0	57.8	no	yes	yes	yes	no	no	no	no	10.1	119	2.96	13.1	4.2	136	133	8	70	42	36	15	10
Female	66.4163	White	9.73056	1.05504	9	0	75	no	yes	no	yes	no	no	no	no	8.6	174	3.12	19.9	1.2	293	137	12	77	65	50	9	10
Female	71.7498	White	25.7847	0.865051	26	0	72.2	no	yes	yes	yes	no	yes	no	no	7.4	299	2.6	28.2	1.5	283	139	6	65	49	48	14	8
Female	64.2577	White	8.88056	-0.36059	9	0	67.9	no	no	no	yes	no	no	no	no	10.1	312	3.66	15.4	2	218	135	5	67	52	40	15	11
Male	78.3954	White	13.6389	2.97568	13	1	79	no	yes	yes	yes	no	yes	no	no	9.1	191	3.12	13.9	3.7	175	136	12	84	52	37	15	9
Male	68.4709	Other	19.2132	2.77821	20	1	99	no	yes	yes	yes	no	no	no	no	10.8	120	3.48	17.5	3	156	140	7	52	32	28	15	9
Male	63.2283	Black	5.67847	2.01666	5	0	113.7	no	no	no	yes	no	no	no	no	7.5	155	2.61	7.4	9	91	143	5	38	27	21	15	8
Male	80.2179	White	4.9875	2.85702	5	0	79.8	no	no	no	yes	no	no	no	no	9.6	135	3.17	5.7	5.5	117	131	6	58	48	30	15	12
Male	59.7979	White	17.3007	4.91393	17	0	80	no	yes	yes	yes	no	no	no	no	10.1	102	3.32	30.1	2.3	552	134	11	87	44	39	15	6
Male	77.7184	Other	26.8438	2.78171	27	0	60	no	no	yes	yes	no	no	no	no	7.4	193	2.79	11.6	3.3	164	132	4	59	44	35	13	9
Male	84.828	White	2.72569	1.44108	3	1	74	no	yes	no	yes	no	yes	no	no	7.3	151	2.67	32.4	2	139	135	7	73	58	48	15	10
Male	51.3256	Other	11.7722	0.750637	12	0	124.3	no	yes	yes	yes	no	yes	no	no	8	420	2.89	13.9	3.3	133	132	6	67	35	25	15	6
Male	60.6134	White	19.9618	3.46154	20	0	116.8	no	yes	no	yes	no	yes	no	no	9	168	3.24	238.8	3.7	180	132	9	78	73	39	15	8
Male	62.0589	Other	17.3368	2.25723	17	0	70	no	yes	no	yes	no	no	no	no	8.8	251	3.24	9.4	1.6	187	135	2	50	35	29	15	8
Female	89.1964	White	7.72778	0.652981	8	0	57	no	no	yes	yes	no	no	no	no	8.4	203	3.2	6.8	1.9	222	136	2	63	39	29	15	10
Male	57.2959	White	11.9896	1.62449	12	0	118	no	yes	no	yes	no	no	no	no	7.1	186	2.29	3.6	2.8	137	143	6	53	47	38	7	7
Male	56.5502	White	41.3042	2.42597	41	0	118.9	no	yes	no	yes	no	no	no	no	8.1	216	2.89	8.6	2.2	426	136	4	52	35	35	14	8
Male	80.7769	White	7.17708	2.2854	7	0	114.4	no	no	yes	yes	no	no	no	no	10.7	169	3.95	7.8	1.5	189	141	5	53	49	36	14	9
Female	82.225	White	0.49375	1.90239	1	1	80.4	no	yes	no	yes	no	no	no	no	10	321	3.11	14.2	2.5	250	138	8	69	72	29	15	11
Male	77.0816	White	35.916	1.00227	36	0	111.2	no	yes	no	yes	no	yes	no	no	9	188	3.01	21.5	1.3	158	136	2	61	53	34	15	9
Female	87.0503	White	29.2917	0.659183	29	0	79	no	yes	yes	yes	no	yes	no	no	8.3	197	2.8	15.1	1.7	152	126	4	69	50	40	13	10
Male	68.8084	Black	15.2306	1.40529	15	0	109.6	no	no	no	yes	no	no	no	no	9.6	208	3.4	9.9	3.1	234	133	4	50	24	26	15	8
Male	67.7575	Black	2.16806	0.398061	2	0	106.1	no	no	no	yes	no	no	no	no	8.3	274	3.02	15.5	1.8	212	131	1	30	24	27	15	8
Male	66.5122	Black	11.8833	0.588715	12	0	106	no	no	no	yes	no	no	no	no	10	257	3.66	8.4	1.4	145	136	3	46	33	29	15	8
Female	79.215	Black	22.9806	2.69825	23	1	46.7	no	yes	no	yes	no	yes	no	no	8.6	245	3.02	16.5	2	160	143	7	51	41	35	15	10
Male	88.0879	White	6.97292	1.66817	7	0	99.8	no	yes	yes	yes	no	no	no	no	7.2	176	2.08	8.2	4.1	195	131	10	79	55	52	9	11
Male	76.8836	White	34.6604	2.29825	35	0	90.1	no	no	yes	yes	no	yes	no	no	8.4	281	2.86	38.8	4.5	231	143	9	81	63	52	14	8
Male	81.2229	Other	22.7431	0.938717	23	0	76	no	no	yes	yes	no	yes	no	no	12.5	214	4.38	9	1.4	284	138	4	35	35	22	15	11
Female	39.7565	Other	30.9153	1.2641	31	0	165	no	yes	no	yes	no	no	no	no	8.7	417	3.19	15.1	1.3	85	148	6	36	24	36	15	6
Male	75.077	White	11.7201	2.17985	12	0	104	no	yes	yes	yes	no	no	no	no	8.2	178	2.73	8.4	2.1	231	146	3	41	31	18	15	9
Female	61.8795	Black	20.759	3.63016	21	0	65.6	no	yes	no	yes	no	no	no	no	4.3	99	1.47	3.8	6	108	142	11	83	58	44	15	7
Female	75.2156	White	30.0028	1.60662	30	0	77	no	yes	yes	yes	no	no	no	no	8	147	2.55	9.2	1.3	97	135	10	44	48	36	15	9
Male	83.3935	Other	24.0222	2.17498	24	0	81.6	no	no	yes	yes	no	no	no	no	12.9	114	4.33	9.4	2.3	154	136	6	40	39	23	15	10
Male	60.8725	White	23.0035	4.55152	23	0	109.6	no	yes	yes	yes	no	no	no	no	8.6	40	2.69	7.2	2.1	202	150	9	76	44	37	14	9
Male	59.2682	Other	21.5132	4.68111	22	1	76.7	no	yes	yes	yes	no	yes	no	no	7.9	137	2.58	30.2	4.7	287	156	13	92	59	42	15	6
Male	68.4075	White	7.85069	2.84739	8	0	57.7	no	no	no	yes	no	no	no	no	9.5	132	3.21	3.2	2.8	386	149	4	39	40	21	15	9
Female	71.6699	Black	44.0729	2.05589	44	0	62	no	yes	yes	yes	no	no	no	no	9.7	177	3.25	14.7	1.4	213	138	6	54	41	42	15	9
Female	71.3629	Other	15.1882	0.823886	16	1	112.4	no	no	no	yes	no	yes	no	no	9.7	238	3.36	29.7	1.2	88	140	4	60	37	25	15	10
Male	66.0584	Other	19.3792	2.99046	19	0	82.8	no	yes	yes	yes	no	yes	no	no	11	210	3.77	10.3	3.5	218	136	8	48	40	34	15	8
Male	65.5746	Other	1.575	3.95466	2	1	123	no	yes	no	yes	no	no	no	no	15.4	242	4.65	42.1	3	715	137	9	82	57	45	15	9
Male	70.9342	White	4.59931	1.79058	4	0	106.8	no	yes	yes	yes	no	no	no	no	8	138	2.5	3.2	2.2	128	143	6	36	43	19	15	9
Female	92.4771	Black	39.5458	2.46922	40	1	60	no	yes	no	yes	no	yes	no	no	7.8	197	2.65	29.1	2.9	300	131	7	83	75	46	15	9
Female	58.2539	White	15.9389	1.43085	16	0	70.1	no	yes	no	yes	no	no	no	no	9.9	327	3.18	21.6	1.6	207	138	9	53	38	37	15	5
Male	81.4681	White	1.125	5.66826	2	1	147	no	yes	yes	yes	no	yes	no	no	11.7	241	3.78	23.8	4.1	228	143	17	153	107	72	3	9
Male	87.5334	White	4.90833	1.29718	5	0	76.3	no	no	yes	yes	no	no	no	no	12.3	167	3.76	9.2	2.7	98	135	4	57	46	36	14	8
Male	65.5422	White	9.52917	0.39021	9	0	81.3	no	no	no	yes	no	yes	no	no	8	274	2.88	15.7	2.4	359	136	6	52	55	23	10	10
Female	91.7203	Other	5.07292	0.0068242	5	0	40.1	no	no	no	yes	no	no	no	no	9.8	232	3.17	8.1	0.7	95	130	3	25	41	26	10	8
Male	83.7671	Black	9.21944	3.70526	9	0	67	no	yes	no	yes	no	no	no	no	11.5	46	3.55	9.1	1.6	216	153	7	40	36	25	14	10
Male	54.79	Black	70.9674	5.81897	71	0	111	no	yes	no	yes	no	yes	yes	no	8.4	48	2.43	12.6	6.2	103	136	10	34	29	27	15	6
Male	77.5826	Other	11.7799	4.24041	12	1	119.8	no	yes	yes	yes	no	yes	no	no	9.3	121	3.25	15.4	5.4	93	141	19	113	86	50	3	12
Male	67.3159	White	30.9694	3.5818	31	0	142.7	no	no	yes	yes	no	no	no	no	7.3	114	2.79	6.9	4.5	152	136	4	42	36	22	15	9
Male	56.0786	Black	28.1187	3.554	28	0	100.3	no	yes	no	yes	no	no	no	no	12	166	4.88	8.4	6.7	94	141	11	63	38	39	15	9
Female	78.0593	White	30.9	1.49847	31	0	76.4	no	yes	yes	yes	no	no	yes	no	9.9	298	3.22	14.3	1.9	100	140	7	83	51	44	7	10
Male	64.7469	Black	116.54	5.7506	116	0	86.6	no	no	yes	yes	no	yes	no	no	8.2	422	2.78	38	5.3	240	142	7	92	50	43	12	8
Male	97.152	White	4.53056	1.58462	4	0	55	no	yes	yes	yes	no	no	no	no	12.8	154	5.46	22.1	1.3	132	134	3	53	36	33	15	10
Male	83.6348	Other	5.25694	4.29291	6	1	56.6	no	yes	no	yes	no	yes	no	no	8.8	138	2.8	12.2	4.1	184	139	8	73	63	41	15	11
Male	96.684	Other	4.41111	1.74027	5	1	77.4	no	yes	no	yes	no	no	no	no	9.4	144	2.91	4.2	1.7	77	138	7	36	46	36	15	10
Male	79.5196	White	3.77778	1.35007	4	0	113.7	no	yes	no	yes	no	yes	no	no	11.3	199	3.97	24.9	1.9	116	138	5	60	40	39	15	11
Female	91.7452	White	5.76528	1.63311	5	0	57	no	no	yes	yes	no	no	no	yes	10.9	166	3.57	11.7	2	339	133	7	79	65	36	12	11
Male	66.5126	Other	6.04583	-0.207026	6	0	73.8	no	no	no	yes	no	no	no	no	11.3	193	3.82	6.5	1.1	201	136	1	31	25	20	15	6
Male	63.27	Other	20.1146	3.112	20	0	76.6	no	yes	no	yes	no	no	no	no	8	161	2.7	14.2	2.9	143	138	6	38	34	35	15	13
Male	82.193	White	9.23056	4.37672	9	0	91.8	no	no	no	yes	no	no	no	no	11.3	74	3.6	12.3	5.9	260	143	11	37	38	47	15	10
Male	81.3049	White	4.8625	3.26849	5	0	98	no	yes	yes	yes	no	no	no	no	9.8	132	3.27	5.9	4	64	136	7	41	38	29	15	10
Female	82.5699	White	17.8375	1.35037	18	1	70.4	no	yes	yes	yes	no	yes	no	no	9.3	221	3.23	60.3	2.4	190	136	10	78	69	47	10	11
Male	92.0123	White	11.2979	2.90967	12	1	88	no	no	yes	yes	no	yes	yes	no	10.4	195	3.47	17.5	3.3	339	134	9	79	69	48	13	11
Male	61.9909	Other	107.813	4.59714	108	0	62	no	yes	yes	yes	no	no	no	no	9.6	66	3.16	7.5	6	139	135	12	77	50	33	14	10
Male	68.1161	Other	19.7437	5.91854	20	1	112	no	yes	yes	yes	no	yes	no	no	8.2	111	2.44	20.6	5.1	137	141	11	82	61	42	15	12
Male	67.0448	Other	5.30139	2.00892	5	0	109.2	no	yes	yes	yes	no	no	no	no	10.4	286	3.16	20.4	2.7	127	140	6	61	50	50	13	8
Female	91.3347	White	9.34028	1.03185	9	0	47.8	no	yes	yes	yes	no	no	no	no	10.1	168	3.31	8	1.6	126	142	2	42	37	26	15	9
Male	74.8895	Black	16.2056	1.91511	16	0	114.6	no	no	yes	yes	no	no	no	no	9.7	193	3.51	15.7	1.4	169	134	9	32	33	34	14	9
Female	81.2667	Black	3.06389	4.1941	3	1	95	no	yes	no	yes	no	no	no	no	9.3	227	3	19.7	9.3	356	141	11	75	71	35	15	11
Male	61.6359	White	4.61458	1.52127	5	0	78.4	no	yes	no	yes	no	no	no	no	13.5	159	4.28	12.3	1.4	157	140	1	40	27	22	15	7
Male	44.9695	White	15.5813	0.809862	15	0	124.3	no	yes	no	yes	no	no	no	no	7.7	372	2.9	13.1	2.6	169	132	2	51	19	20	15	5
Male	44.8451	White	13.834	0.125531	14	0	149	no	yes	no	yes	no	no	no	no	7.2	344	2.88	15.6	1.8	180	136	5	42	40	31	15	5
Male	64.9118	White	41.5778	4.11947	41	0	93.7	no	no	yes	yes	no	yes	no	no	8	141	2.63	12.5	11.2	162	139	9	70	66	47	7	8
Male	65.3915	White	7.04931	2.46904	7	0	119	no	no	no	yes	no	no	no	no	11.5	234	3.56	9.8	7.9	258	139	7	48	32	26	15	10
Female	65.5216	White	31.1562	1.49344	31	1	102.6	no	yes	yes	yes	no	no	no	no	6.8	391	2.37	25.1	3.1	125	137	10	75	47	44	7	6
Male	82.3779	White	10.7847	4.06061	10	1	73.8	no	yes	yes	yes	no	yes	no	no	8.9	42	3.04	5.4	1.6	222	138	7	53	38	28	15	11
Male	78.8038	White	13.1562	2.30415	13	0	81	no	no	yes	yes	no	yes	no	no	10.3	150	3.01	24.7	3.6	199	139	15	119	62	49	14	9
Female	86.2985	Black	7.2875	1.17431	7	0	49.4	no	yes	no	yes	no	no	no	no	7.7	190	2.5	6	1.9	124	141	8	53	42	42	14	11
Female	86.6053	Black	18.3243	1.48938	18	0	40	no	no	no	yes	no	no	no	no	7.6	156	2.66	4.9	3	77	136	3	52	31	31	15	12
Male	67.9283	Other	18.4403	2.7028	18	1	68.6	no	yes	no	yes	no	yes	no	no	7.2	47	2.26	3.7	1.7	295	146	9	62	38	40	15	9
Female	77.2122	White	9.29861	4.1432	9	0	86.3	no	no	yes	yes	no	no	no	no	10.4	94	3.32	12.6	4.8	385	138	9	71	68	45	15	9
Female	76.1527	Other	4.22708	2.78174	5	1	86.1	no	yes	yes	yes	no	yes	no	no	9.1	151	3.06	17.6	4.4	135	131	7	44	38	22	15	9
Female	90.5674	Black	2.68889	1.74001	3	1	52.8	no	yes	yes	yes	no	no	no	no	7.8	209	2.7	6.3	2	147	140	4	53	44	29	14	10
Female	72.5057	Other	4.19375	-0.0937764	4	0	119	no	yes	yes	yes	no	no	no	no	8.9	375	2.94	6.7	1.7	209	141	4	42	32	28	15	8
Male	73.9868	Black	5.03403	1.37851	5	0	59.3	no	yes	yes	yes	no	yes	no	no	7.4	182	2.78	6.8	1.4	129	139	9	23	28	33	15	9
Male	82.1044	White	7.06319	1.11395	7	0	66	no	no	yes	yes	no	no	no	no	12.4	174	4.06	11.3	1.4	162	133	5	53	55	35	13	11
Female	85.4139	White	8.42778	2.574	8	1	75.8	no	no	yes	yes	no	no	no	no	7.7	185	2.52	10.5	5.1	179	139	10	42	40	33	13	9
Female	76.361	Other	28.2181	2.36315	28	0	79.9	no	no	no	yes	no	no	no	no	7	148	2.37	11.7	2.5	202	145	3	31	33	16	15	11
Female	75.0044	White	21.0132	0.394836	21	0	106.1	no	yes	yes	yes	no	yes	no	no	8.2	437	3.31	28.2	2.4	129	138	8	62	50	37	13	8
Male	64.0156	White	26.8125	0.359788	27	0	224.3	no	yes	yes	yes	no	yes	no	no	12.8	201	4.59	17.2	1.6	152	138	1	44	32	29	15	7
Male	61.1782	Black	9.77083	3.2578	10	0	99.9	no	no	no	yes	no	no	no	no	7.1	309	2.81	15.1	9.3	180	139	6	45	39	27	14	9
Female	75.2857	Black	11.1833	0.920352	11	0	57.4	no	yes	no	yes	no	no	no	no	11.3	239	3.75	11.6	2.2	136	139	2	29	38	27	15	9
Female	72.9128	White	45.3229	1.36257	45	0	88.5	no	no	yes	yes	no	yes	no	no	10.1	317	3.72	51.4	2.8	275	135	11	119	70	47	15	11
Female	75.4696	Black	4.73542	4.64295	4	0	61.1	no	no	yes	yes	no	no	no	no	11.5	107	3.58	3.8	6.8	107	143	7	42	35	30	14	11
Male	61.7052	Other	14.1243	0.764941	14	0	103	no	yes	no	yes	no	yes	no	no	13	364	4.2	17.4	2.7	285	149	9	64	43	33	15	8
Male	56.7373	White	16.1396	2.70028	16	0	125	no	yes	no	yes	no	no	no	no	13.1	157	4.31	13.6	2.4	98	138	5	61	29	30	11	5
Male	87.9825	Black	30.7139	1.96758	31	1	80.4	no	no	no	yes	no	no	no	no	9.2	138	3.18	7.8	1.4	121	135	3	26	38	26	15	11
Male	57.3601	Other	19.0354	2.8928	19	0	71	no	no	no	yes	no	no	no	no	8.2	192	2.67	7.4	6.2	134	142	6	45	32	27	13	8
Male	57.2871	Other	17.6292	1.37851	17	0	76.4	no	no	no	yes	no	no	yes	no	7.7	211	2.57	12.3	6.8	253	139	5	59	35	35	15	9
Male	85.1526	Other	0.4625	3.80314	0	1	70	no	yes	no	yes	no	no	no	no	9.3	176	2.98	17.3	2.4	237	138	6	78	66	42	15	12
Male	49.4492	Other	9.00833	10.5213	9	1	90.3	no	yes	no	yes	no	no	no	no	8.7	115	3.19	27.6	10.9	240	144	15	106	60	46	15	6
Male	82.5335	White	22.7049	1.68792	23	0	89	no	yes	no	yes	no	no	no	no	9	300	3.09	10.4	4.9	157	136	4	49	39	40	13	11
Male	88.5363	White	7.61042	1.2827	8	1	107	no	yes	yes	yes	no	no	yes	no	8.9	255	3.45	9.2	2.2	96	142	4	65	50	44	15	10
Female	64.0511	White	9.05069	0.349449	9	0	97.7	no	yes	no	yes	no	no	no	no	10.2	405	3.79	15.5	2	170	137	8	72	54	39	14	7
Female	71.4569	White	5.97083	1.47209	6	0	71.4	no	yes	no	yes	no	no	no	no	8.3	348	2.9	12.2	2.3	125	138	4	63	36	40	13	12
Female	88.5224	White	12.3049	2.79077	12	0	54.5	no	yes	no	yes	no	no	no	no	8.9	270	3.23	11.9	4.1	273	132	4	64	55	34	15	8
Male	68.1373	White	2.25278	5.03954	2	1	111	no	no	no	yes	no	no	no	no	12.5	265	4.22	23.2	4.8	190	136	10	69	62	39	15	9
Male	69.4086	Black	14.3556	6.76326	15	1	73.6	no	yes	yes	yes	no	no	no	no	8.2	226	3.23	23.2	3.6	274	136	12	95	78	50	9	8
Female	72.1691	Black	10.9819	10.9982	11	0	71.1	no	no	yes	yes	no	no	no	no	10.5	34	3.44	6	6.5	421	140	8	77	59	34	15	8
Male	65.9309	White	1.66528	4.73942	1	0	74.1	no	no	yes	yes	no	yes	no	no	11	176	4.07	18.7	5.4	126	138	8	56	51	21	15	9
Male	65.7111	White	0.843056	5.96901	1	0	73	no	no	yes	yes	no	no	no	no	13.5	90	4.84	5.3	5.8	192	138	7	48	35	25	15	9
Male	71.0125	Black	44.0681	1.30102	44	0	52.5	no	yes	no	yes	no	yes	no	no	8.6	278	3.73	13.3	3.1	240	139	10	98	62	42	8	11
Male	69.9289	Black	4.77153	2.56878	5	0	54.4	yes	no	no	yes	no	no	no	no	10.1	262	4.28	26.6	2.3	238	138	3	47	45	29	14	9
Male	57.4525	White	14.1257	4.01125	14	0	80	no	yes	no	yes	no	no	no	no	9.9	111	3.62	19.5	2.8	105	130	15	115	81	49	3	6
Male	56.6001	White	1.09167	3.17973	1	0	113.4	no	no	no	yes	no	no	no	no	7.3	153	2.63	5.8	4.5	132	130	5	44	32	34	15	6
Female	84.3477	Black	4.87014	1.2645	5	0	93.3	no	no	no	yes	no	yes	no	no	9.6	86	3.29	5.3	1	159	148	10	62	45	40	9	9
Male	79.6181	White	42.6507	2.48027	43	0	81	no	yes	yes	yes	no	no	no	no	9.3	79	3.47	5.9	2.1	146	138	10	50	47	41	14	12
Female	67.8677	White	13.8688	1.74471	14	0	86.2	no	no	no	yes	no	yes	no	no	10	442	2.93	14.5	7.4	126	131	9	60	44	30	15	8
Male	79.6038	White	18.5979	2.1657	19	1	101.7	no	yes	yes	yes	no	yes	no	no	10.1	147	3.11	15.6	1.6	196	148	8	69	66	49	14	9
Male	76.7801	Other	19.7125	2.16973	20	1	78.9	no	yes	yes	yes	no	yes	no	no	10	285	3.5	16.4	3.6	180	135	8	65	51	37	15	12
Female	87.4109	Black	36.9472	5.88514	37	0	64.8	no	no	no	yes	no	no	no	no	10.3	47	3.03	8.1	3.4	181	142	9	47	49	31	12	11
Male	73.1278	Other	0.420833	5.22419	1	1	74.3	no	yes	yes	yes	no	no	no	no	8.8	370	3.13	18	3.9	562	136	8	127	72	51	15	9
Male	80.3978	White	6.56875	1.56726	6	0	78.1	no	no	yes	yes	no	no	no	no	9.1	236	3.44	5.8	1.5	104	139	5	56	39	39	15	10
Male	77.0892	White	6.85486	1.19855	7	0	89.1	no	yes	yes	yes	no	no	no	no	7.8	270	3.17	9.3	1.4	142	144	2	47	37	35	15	8
Male	56.8946	Black	5.45833	4.74566	5	0	81.1	no	yes	no	yes	no	no	no	no	11.4	173	3.82	8.1	11.2	117	137	4	34	22	18	15	6
Male	91.0821	White	4.81944	1.18793	4	0	74.3	no	no	yes	yes	no	no	no	no	9.7	115	3.07	9.4	2	86	138	4	44	37	18	15	9
Male	73.7325	White	52.1736	0.864219	52	1	96.4	no	yes	no	yes	no	no	no	no	8.3	256	3.13	10.5	2.4	274	148	8	45	35	30	14	8
Male	69.3772	Black	3.97917	1.32235	4	0	74	no	no	no	yes	no	no	no	no	8.6	272	2.94	9.2	4.4	211	135	5	45	35	31	14	8
Male	70.318	Black	20.3222	3.11559	20	0	73.1	no	yes	no	yes	no	no	no	no	10.4	220	3.55	18.4	8	215	138	6	50	39	34	15	8
Male	72.5633	Black	11.9458	4.48281	12	1	63	no	yes	no	yes	no	no	no	no	8.9	255	3.01	15.6	8.5	103	138	10	83	44	25	10	8
Male	91.7441	White	13.6438	4.66964	14	1	74.9	no	no	yes	yes	no	yes	no	no	13.4	67	4.35	15.3	3.5	173	137	10	67	51	35	14	9
Female	78.5141	White	8.89722	0.669355	9	0	67.2	no	yes	yes	yes	no	no	no	no	7.5	199	2.41	16.1	1.8	154	137	12	57	48	49	14	7
Male	85.4598	White	4.72847	0.657719	5	0	84	no	no	yes	yes	no	no	no	no	11.3	298	3.76	9.3	1.6	263	134	2	47	35	31	15	10
Male	91.5638	White	4.50069	-0.963641	4	0	75.7	no	yes	no	yes	no	no	no	no	8.9	431	3.3	31	1.3	341	137	3	50	38	26	14	10
Male	75.9682	White	10.8375	2.71918	11	0	83.6	no	no	yes	yes	no	no	no	no	8.6	143	2.63	7.1	6.9	174	143	6	35	40	23	15	10
Female	75.0873	Other	11.6785	1.61223	12	1	64.3	no	yes	no	yes	no	no	no	yes	6.9	405	2.68	21	1.5	424	140	5	56	43	44	14	9
Female	40.6221	White	5.54444	1.54614	5	0	75	no	yes	no	yes	no	yes	no	no	10.2	156	3.64	13.2	1.5	307	133	4	48	13	23	15	5
Male	65.1667	White	9.84653	2.71078	10	0	110	no	no	yes	yes	no	yes	no	no	7.2	259	2.75	19.4	3.9	281	137	5	71	41	27	15	8
Male	91.8942	White	15.9306	1.50171	16	1	96.9	no	yes	no	yes	no	yes	yes	no	10.8	107	3.67	9.4	1.5	126	143	5	55	46	33	11	11
Male	74.4205	White	6.80556	1.26303	7	1	100	no	yes	yes	yes	no	no	no	no	12.2	359	4.01	14.5	5.1	317	133	15	96	70	47	3	13
Male	52.7935	Black	24.3	0.716342	25	1	124.4	no	yes	no	yes	no	yes	no	no	9.9	279	3.68	11.1	2.4	219	131	2	54	30	20	15	6
Male	67.9166	White	32.4611	1.90689	32	0	84.3	no	yes	no	yes	no	no	no	no	9.1	210	3.75	11.6	2.8	196	139	6	48	34	24	14	9
Female	75.2651	White	3.95139	1.38686	4	0	87.4	no	no	yes	yes	no	no	no	no	7.9	112	2.99	6	1.2	134	141	3	52	33	25	15	9
Male	75.9677	White	5.09722	2.01492	5	0	54.7	no	yes	yes	yes	no	no	no	no	8.2	375	2.59	22.9	1.7	218	145	2	35	37	25	15	12
Female	77.3499	Other	3.93403	2.98085	4	0	119.7	no	no	yes	yes	no	no	no	no	9.9	336	3.08	16.1	11.3	55	131	5	54	44	31	15	7
Female	77.66	White	12.5764	4.3025	12	0	67.8	no	yes	yes	yes	no	no	no	no	7.4	136	2.42	195.2	3.2	168	135	5	54	56	31	15	9
Male	90.526	Black	19.5833	1.58887	19	1	90	no	yes	no	yes	no	no	yes	no	11.4	125	3.7	5.4	2	163	143	5	34	35	25	12	13
Male	81.114	White	25.8965	2.97085	26	0	87.2	no	yes	yes	yes	no	no	no	no	8.3	100	2.64	8.8	1.6	133	137	5	50	53	26	14	11
Male	67.7517	White	24.0931	2.08112	24	0	124.7	no	yes	yes	yes	no	no	yes	no	9.9	149	4.51	25.2	3.3	196	143	9	71	51	52	15	10
Male	84.1201	Black	24.8861	1.37944	25	0	99.3	no	no	no	yes	no	no	no	no	7.8	192	2.5	13	0.8	140	141	1	27	26	25	14	13
Male	68.6327	White	1.81875	4.79435	2	1	76.4	no	yes	no	yes	no	yes	no	no	10.9	136	3.27	8.2	3.3	35	142	16	110	73	56	14	8
Male	75.3995	White	26.8792	2.30852	27	1	94.5	no	no	yes	yes	no	yes	no	no	9.8	273	3.67	17.6	4.8	142	134	8	79	48	26	13	10
Female	81.3558	Black	25.1056	1.67372	25	0	50	no	yes	no	yes	no	no	no	no	9.7	197	3.57	18.8	1.7	296	151	6	44	47	34	15	10
Male	73.0559	Other	14.909	0.777608	15	0	82.4	no	no	yes	yes	no	yes	no	no	11.4	154	3.79	7.2	1.4	155	132	5	42	25	26	15	8
Male	64.4738	White	5.23056	2.87036	5	0	68.4	no	no	no	yes	no	no	no	no	9.9	72	3.28	5.4	0.9	122	137	3	32	40	27	15	15
Male	70.462	White	17.9299	2.18373	18	0	87.5	no	yes	yes	yes	no	yes	no	no	8.9	129	2.83	20.5	2.9	359	135	11	89	70	56	15	9
Male	55.8953	White	9.72431	0.233591	10	0	106.6	no	no	no	yes	no	no	no	no	14.6	297	5.21	11.3	1.4	354	141	2	26	18	16	15	7
Male	75.6243	White	6.38264	1.71636	6	0	119	no	no	no	yes	no	no	no	no	10.3	134	3.55	5	1.9	182	141	3	37	29	21	15	11
Male	72.8632	White	43.6667	4.47052	43	0	105.2	no	yes	yes	yes	no	yes	no	no	9	103	3.03	24.1	6.3	190	144	10	75	73	39	15	8
Male	83.1626	White	10.3986	5.79484	11	1	80	no	yes	no	yes	no	yes	no	no	7.6	250	2.5	38.2	7	1441	130	14	113	85	54	15	10
Male	71.3711	Black	24.284	2.12931	24	0	86.5	no	no	yes	yes	no	yes	no	no	8.3	353	2.82	22.8	4.8	140	138	7	70	54	35	12	8
Female	83.8285	White	6.70556	0.963173	7	0	92.3	no	yes	no	yes	no	no	no	no	8.3	278	2.88	9.4	2.2	103	139	3	54	49	22	15	10
Male	70.3593	Black	25.8021	1.10896	26	0	92.2	no	yes	yes	yes	no	no	no	no	7.9	370	2.84	13.3	2.7	112	141	9	39	37	31	15	10
Female	74.158	White	2.13264	2.56935	2	0	93.3	no	no	no	yes	no	no	no	no	10.4	48	2.87	3	1.1	100	142	5	22	48	20	15	15
Male	74.13	Black	14.2937	3.97375	14	0	85	no	no	yes	yes	no	no	no	no	8.2	60	3.51	4.9	4.3	101	145	10	39	35	36	14	9
Female	63.3612	White	17.5646	2.76765	17	0	158.3	no	yes	yes	yes	no	no	no	no	8.2	190	2.97	6.8	6.1	165	143	8	45	34	29	14	8
Female	72.4043	Black	20.6229	2.52453	20	0	86	no	no	no	yes	no	yes	yes	no	8.1	195	3.19	18	3	158	137	3	34	28	20	15	10
Female	67.6743	Black	9.21319	2.85221	9	0	95	no	yes	no	yes	no	no	no	no	8.7	114	3.82	5.8	3.1	88	139	8	36	44	30	15	7
Female	48.0338	Black	3.01667	1.85835	3	0	105.9	no	no	no	yes	no	no	no	no	9.5	243	3.35	9.1	3.3	128	141	2	39	21	21	15	5
Male	88.3807	White	13.7625	3.06584	14	1	74.1	no	yes	no	yes	no	no	no	no	9.3	121	3.05	9.6	3.4	159	139	7	76	63	48	6	10
Male	57.7365	Other	13.2021	0.554031	14	1	137	no	yes	no	yes	no	yes	no	no	12.1	540	4.39	36.9	1.9	191	142	12	97	60	57	13	8
Male	63.5666	White	23.9097	3.16189	24	1	59.9	no	yes	no	yes	no	yes	no	no	8.7	174	2.88	15.7	5.8	154	135	9	53	27	31	15	10
Female	70.5276	Other	3.7375	3.02106	4	1	67.7	no	no	yes	yes	no	no	no	no	8.9	160	2.6	11.1	4.8	145	133	9	66	44	28	13	10
Male	86.0818	Other	11.7507	2.55808	12	1	65.8	no	yes	yes	yes	no	yes	no	no	7.8	165	2.46	7.1	2.4	160	142	5	60	39	37	14	11
Male	85.8212	Other	38.0111	1.46097	38	0	66	no	no	yes	yes	no	no	no	no	7.8	356	2.17	13.7	3.2	201	134	5	70	45	36	15	10
Male	66.3068	White	12.6653	3.07509	12	0	83	no	no	yes	yes	no	no	no	no	10.3	157	3.48	9.5	1.8	99	141	9	40	37	26	15	7
Male	63.5031	White	5.75764	2.04074	6	0	101.1	no	yes	yes	yes	no	yes	no	no	12.9	206	4.96	28.1	1.4	208	135	4	56	46	38	10	8
Female	64.5088	Black	6.42292	3.94486	6	0	87.1	no	no	yes	yes	no	no	no	no	7.4	25	2.27	8.1	1.2	134	123	9	61	33	26	15	8
Male	63.2694	White	15.4556	4.46228	15	0	85.6	no	no	no	yes	no	no	no	no	11.1	165	3.84	19.1	7	97	140	9	60	49	38	15	8
Female	61.5743	Black	27.8958	3.39232	28	0	88.4	no	no	no	yes	no	no	no	no	9.2	70	3.08	16.2	1.4	112	123	9	59	63	38	13	8
Female	61.1882	Black	14.95	2.16286	15	0	182.1	no	yes	no	yes	no	yes	no	no	9.7	91	3.16	11.4	2.5	86	140	5	42	39	21	13	10
Male	52.7523	White	9.54236	3.68379	9	0	83.2	no	no	yes	yes	no	no	no	no	9.1	122	2.83	7.9	6.7	134	134	7	48	34	24	13	6
Male	85.7121	Other	14.3285	3.86969	14	0	67.2	no	no	yes	yes	no	yes	no	no	9.9	66	3.14	15.6	4.3	153	144	13	80	69	51	15	10
Male	69.8915	White	40.8417	0.748506	41	0	71.5	no	yes	no	yes	no	yes	no	no	8	423	2.97	28	3.7	209	137	6	78	36	30	15	8
Female	74.6669	Other	5.03056	2.3931	5	0	84.9	no	yes	no	yes	no	no	no	no	10.9	142	4.32	9.4	1.3	117	138	5	29	41	31	15	13
Male	74.4503	Other	39.6104	1.1112	40	0	64.2	yes	yes	yes	yes	no	no	no	no	12	268	4.46	11.5	1.7	240	137	2	69	43	30	15	10
Male	57.6314	Black	12.716	1.38389	13	0	223	no	yes	yes	yes	no	yes	no	no	9.1	247	3.48	20	2.3	255	143	4	58	38	39	14	6
Male	58.9629	Other	8.875	1.49488	9	0	73.1	no	yes	no	yes	no	no	no	no	7.2	303	2.44	10.3	2.8	133	138	3	50	24	26	15	7
Male	75.7822	Black	9.90347	2.94006	10	1	76.4	no	yes	no	yes	no	yes	no	no	8.4	48	2.96	4.2	3.5	217	141	11	78	58	39	15	8
Male	75.5083	Black	15.7361	5.84054	15	0	71.1	no	no	no	yes	no	yes	no	no	11.6	33	3.53	11.3	3.1	82	131	7	59	50	28	12	10
Male	66.3577	White	6.18611	2.81607	6	0	109.5	no	yes	yes	yes	no	no	no	no	8.4	181	3.51	9.2	3.5	232	137	5	40	30	20	14	9
Male	59.1726	White	25.7653	4.09278	25	0	114.8	no	no	no	yes	no	no	no	no	7.8	52	2.48	10.2	2.3	152	133	10	68	35	33	15	9
Male	79.8793	White	4.57708	0.811238	4	0	92.7	no	yes	yes	yes	no	no	no	no	8.2	324	3.05	17.4	3.2	130	140	6	60	35	32	15	10
Female	89.4118	White	8.89792	-0.102686	9	0	89.1	no	yes	yes	yes	no	no	no	no	12	393	4.11	25.5	1.3	250	142	4	55	40	35	14	11
Male	71.3329	Black	4.42847	2.66334	4	0	77.7	no	no	yes	yes	no	no	no	no	7.2	148	2.24	11.8	5.6	110	146	6	55	43	27	15	8
Female	71.3518	Black	3.02708	1.88029	3	0	96	no	no	no	yes	no	no	yes	no	10	280	3.37	9.1	2.8	134	143	3	38	29	23	14	11
Female	70.7012	White	5.01944	3.00851	5	0	100.4	no	no	no	yes	no	no	no	no	8.6	180	2.88	4.8	2	127	140	4	62	33	29	13	10
Female	92.3879	White	4.35903	1.19864	4	0	56.3	no	yes	no	yes	no	no	no	no	8.1	231	2.83	7.6	2	72	134	4	55	35	30	15	13
Male	81.0934	Other	26.0396	0.964511	26	0	85	no	yes	no	yes	no	yes	no	no	10	214	3.51	14.3	1.8	374	138	1	37	40	29	15	10
Male	88.488	White	12.3729	2.5806	12	0	104.4	no	no	no	yes	no	yes	no	no	12.1	116	4.11	20	2.7	315	139	7	94	59	47	9	9
Female	61.2217	Other	9.83056	1.59424	10	0	79.3	no	yes	no	yes	no	no	no	no	10.4	162	3.59	11.6	2.6	84	130	5	38	20	21	15	8
Female	75.1961	Black	10.4785	3.233	10	0	80.6	no	no	no	yes	no	no	no	no	7.3	111	2.07	2.8	3.2	108	123	4	44	41	18	15	10
Female	75.876	Black	9.11181	3.5025	9	0	74	no	yes	yes	yes	no	no	no	no	8.1	75	2.4	4.1	3.7	129	131	12	37	39	37	14	13
Female	76.4328	Black	4.75069	5.98819	5	1	67.5	no	yes	yes	yes	no	yes	no	no	9.3	32	2.65	3.2	4	109	129	12	73	42	39	14	11
Female	76.225	White	10.1562	1.522	10	0	114	no	yes	no	yes	no	no	no	no	12.5	266	4.21	12.7	2.3	282	139	9	55	44	36	15	9
Male	80.9183	Black	21.3243	1.69883	21	0	69.7	no	yes	no	yes	no	yes	no	no	10.1	156	3.68	13.9	1.8	154	145	12	102	80	52	3	8
Male	66.2836	Other	5.71736	1.53481	5	0	81.7	no	yes	no	yes	no	no	no	no	7	234	2.75	7.4	2	138	143	4	37	26	21	15	9
Male	66.4701	Other	5.55069	2.30203	5	0	84.7	no	yes	no	yes	no	no	no	no	7.4	226	2.84	5.8	3.7	275	140	8	44	26	31	14	8
Male	68.4898	Other	20.8333	1.90337	21	0	73.9	no	no	no	yes	no	no	no	no	7.5	433	2.99	10.3	5.1	99	136	6	46	39	27	14	12
Male	62.3708	White	5.10417	-0.509056	5	0	70.7	no	no	yes	yes	no	no	no	no	8.6	261	2.82	12.8	1.4	152	130	4	48	29	26	15	10
Male	84.3014	Other	11.6049	2.96298	11	0	56.9	no	yes	no	yes	no	no	no	no	8.8	190	2.83	15.5	5.8	103	145	5	66	61	51	15	10
Male	71.0752	White	14.6285	2.80034	15	1	77.7	yes	yes	yes	yes	no	yes	no	no	13.5	192	4.7	19.1	5.1	314	137	13	68	74	46	15	8
Male	69.3721	White	28.0632	3.08937	28	0	72.6	no	no	yes	yes	no	no	no	no	9	260	3.46	54.3	2.3	160	135	9	63	42	40	13	7
Male	89.6888	White	3.175	0.236067	3	0	90.3	no	no	no	yes	no	no	yes	no	13.7	199	4.72	14	1	178	144	2	32	26	25	14	9
Male	54.8622	Other	29.541	7.81415	30	0	77.4	no	yes	no	yes	no	yes	yes	no	8.2	59	2.82	11.7	9.7	236	134	16	74	56	39	15	7
Male	38.8067	Other	14.0625	4.37214	14	0	74.6	no	yes	no	yes	no	yes	no	no	8.7	48	2.9	5	2.6	134	144	12	85	54	40	15	5
Male	86.5989	Other	25.8896	2.25046	26	0	83.5	no	no	no	yes	no	yes	no	no	7	148	2.4	13.4	1	187	144	3	34	30	27	15	10
Male	68.8457	White	9.64583	1.00283	10	0	76	no	no	no	yes	no	no	no	no	7.3	256	2.42	5.3	3.8	161	140	4	53	35	33	15	8
Female	65.2878	Black	11.2222	-1.80127	11	0	65.2	no	yes	no	yes	no	yes	no	no	9	627	3.24	11.7	0.7	100	140	3	29	18	22	15	6
Female	75.5792	Black	11.0194	2.72567	11	1	54	no	no	no	yes	no	yes	no	no	7.6	266	2.77	10.1	4.5	73	141	7	57	53	41	15	10
Female	75.7553	White	2.85347	2.40514	3	1	98.1	no	no	no	yes	no	no	no	no	13	181	4.13	17.1	1.7	348	145	12	97	81	48	3	8
Male	77.9743	Black	2.73333	2.40206	2	0	63.1	no	no	yes	yes	no	no	no	no	7.1	262	2.03	12.3	4.6	96	131	6	52	50	33	10	11
Male	76.3146	Black	5.85069	3.06949	6	0	88.1	no	no	no	yes	no	no	no	no	7.1	153	1.93	8.7	7.6	143	130	6	43	45	25	14	11
Female	63.4382	Other	16.5688	2.80205	16	0	74.8	no	yes	no	yes	no	no	no	no	9	225	3.11	11.5	8.4	225	129	8	52	36	25	13	8
Male	90.1368	White	6.98333	2.07425	7	0	79.2	no	no	yes	yes	no	no	no	no	8.1	142	2.44	9.5	2.6	87	135	5	50	56	38	13	11
Male	71.2204	White	12.0958	2.00166	12	0	67.3	no	yes	yes	yes	no	no	no	no	8.7	224	2.68	16.7	5.1	113	134	8	57	52	39	15	10
Male	67.3937	White	23.6278	0.677787	24	1	92.2	no	yes	yes	yes	no	no	yes	no	8	316	2.72	16.1	1.9	251	140	6	60	44	43	15	11
Female	88.4977	White	11.9458	2.07973	12	0	64.2	no	no	no	yes	no	no	no	no	8.7	190	2.69	12.9	1.5	225	145	2	52	46	27	15	13
Male	64.0717	Other	16.5326	3.37346	16	0	82.6	no	yes	no	yes	no	no	no	no	12.3	143	4.09	8.7	2.7	318	145	12	47	39	28	15	9
Female	87.8426	White	9.08819	0.44344	9	1	41.9	no	yes	yes	yes	no	no	no	no	7.3	411	2.53	8.1	1.3	85	138	9	60	35	39	15	11
Female	65.4704	Other	2.92292	1.33295	3	0	130.6	no	no	yes	yes	no	no	no	no	8.6	196	3.07	9.3	2.9	246	140	2	55	39	30	15	7
Male	68.8778	Black	15.6097	1.06358	16	1	48.4	no	yes	no	yes	no	yes	no	no	8.1	537	2.84	30.4	2	198	137	8	58	41	37	15	6
Male	76.4096	White	7.625	1.37226	7	0	81.7	no	no	yes	yes	no	no	no	no	9.7	202	3.15	20.3	2.5	148	135	4	56	47	24	15	11
Male	67.3329	White	55.7653	4.01401	56	0	126	no	no	yes	yes	no	yes	no	no	7.4	50	2.25	9.8	3.8	94	140	11	92	62	38	14	9
Female	71.2573	Other	8.74444	3.40017	9	0	50.1	no	no	yes	yes	no	no	no	no	12.5	178	4.05	5.7	5.4	92	139	5	49	34	19	15	9
Female	81.3626	Black	5.31528	2.74846	5	1	67.3	no	no	yes	yes	no	no	no	no	8.9	180	3.84	7.1	2.7	122	138	5	61	44	32	10	12
Female	89.8316	White	3.97917	1.75946	4	0	76.7	no	no	yes	yes	no	no	no	no	8.9	147	3.17	10.8	2.1	92	140	7	60	49	27	13	9
Female	91.2053	White	23.5917	4.61798	23	0	78.5	no	no	yes	yes	no	no	no	no	11.2	99	3.32	10.5	2.8	189	130	10	70	63	40	14	9
Female	70.6134	White	15.2924	2.8996	15	0	68.7	no	yes	yes	yes	no	yes	no	no	11.8	303	4.11	30.4	1.4	424	136	6	55	56	37	15	11
Male	92.75	Black	5.43403	2.52875	6	1	60	no	no	no	yes	no	no	no	no	11.7	205	4.37	11.6	1.3	139	140	9	71	79	45	4	10
Male	62.4574	White	4.08611	2.27888	4	0	75	no	no	no	yes	no	no	no	no	8.8	171	3.13	10.8	5.3	150	144	10	43	38	33	15	8
Female	72.7767	Other	20.7125	6.21212	20	0	55	no	no	no	yes	no	no	no	no	8.7	72	3.02	11	6.7	260	121	11	96	59	33	13	7
Female	73.1943	Other	8.97014	5.35436	9	0	50.9	no	no	no	yes	no	no	no	no	8	63	2.41	8.6	7.5	156	135	9	57	39	32	11	8
Female	73.9951	Other	6.4375	7.07122	6	0	61	no	no	no	yes	no	no	no	no	6.9	50	2.19	6.4	9.8	39	132	13	86	50	25	8	9
Female	57.6121	Other	15.9486	2.2978	16	0	61.9	no	yes	no	yes	no	no	no	no	7.8	164	2.82	9.6	4	125	144	6	62	39	33	12	7
Male	75.3034	White	31.6576	3.0906	32	0	79.5	no	yes	no	yes	no	yes	no	no	10.3	231	3.6	25.7	2.5	203	150	11	84	72	51	13	11
Male	83.3775	White	2.88125	0.65501	3	0	83	no	no	no	yes	no	no	no	no	10.3	142	3.24	11.5	1	133	134	4	43	41	43	15	8
Male	75.2379	White	8.86736	1.88712	9	0	81.4	no	yes	no	yes	no	no	no	no	8.7	291	2.81	10	6.9	119	137	9	41	40	25	10	7
Male	77.099	White	8.25694	3.07407	8	0	79.8	no	yes	yes	yes	no	no	no	no	9.3	163	3.02	7.2	3.7	186	141	10	40	38	32	15	8
Female	72.7608	Other	8.73056	0.447642	9	0	123.5	no	no	no	yes	no	no	yes	no	11.7	119	3.69	15.6	0.9	164	140	4	38	22	16	11	13
Male	89.5724	Black	4.88125	1.97241	5	0	75.9	no	yes	no	yes	no	no	no	no	13.1	179	4.43	7.3	2.6	152	144	6	44	35	12	15	9
Male	85.1717	White	4.88056	3.10852	5	0	69.9	no	no	yes	yes	no	no	no	no	12.5	101	3.66	7.5	3	82	140	7	54	47	35	14	11
Male	75.8144	White	13.134	1.24353	14	1	91.1	no	no	no	yes	no	no	no	no	12	121	4.65	4.5	1.5	46	136	6	65	40	32	15	9
Female	54.3665	White	17.6799	2.01594	17	0	47.3	no	yes	no	yes	no	yes	no	no	7.1	225	3.2	10.5	2.8	284	136	3	46	32	22	15	8
Male	74.5121	White	7.06042	2.16976	7	1	108.6	no	yes	yes	yes	no	yes	yes	no	7.7	197	2.38	9.5	3.2	182	130	6	38	27	21	15	8
Male	91.1226	White	14.8153	0.90414	15	0	68.1	no	yes	no	yes	no	no	no	no	8.9	206	2.88	8.8	1.4	103	140	3	54	44	37	13	10
Male	84.8873	White	7.13056	3.47019	7	1	57.4	no	yes	yes	yes	no	yes	no	no	7.9	85	2.7	24.2	6	181	134	10	48	40	34	15	9
Male	52.6618	White	14.5896	0.499102	14	0	126	no	no	yes	yes	no	no	yes	no	13.2	195	4.99	8.7	1.3	210	134	2	36	26	20	15	8
Female	86.3856	White	15.841	1.18269	16	0	53.2	no	no	yes	yes	no	no	no	no	8	108	2.73	5.3	1	84	147	5	24	41	35	15	11
Female	71.8807	Black	23.6042	1.51735	23	0	96.8	no	no	yes	yes	no	no	no	no	6.9	170	2.91	8.6	2.3	218	137	3	61	33	24	15	9
Male	51.8303	White	1.84167	2.12928	2	1	105.1	no	no	no	yes	no	no	no	no	10	128	3.21	8.2	2.8	185	145	7	44	29	34	15	8
Male	58.7742	White	20.9451	3.22871	21	0	62.6	no	no	yes	yes	no	yes	no	no	9.6	140	3.59	14.6	3.6	134	142	10	51	32	27	14	9
Male	55.9958	Black	57.0333	3.79784	57	0	146.2	no	yes	yes	yes	no	yes	no	no	7.8	407	2.39	46	14.4	282	130	11	152	87	49	3	7
Male	77.5009	White	1.69931	3.41592	2	1	148.8	no	yes	yes	yes	no	yes	no	no	9.5	253	3.06	18.2	3.5	259	137	12	68	59	46	15	8
Male	62.0671	Other	10.1125	5.23116	10	0	67.7	no	yes	no	yes	no	no	no	no	7.4	143	3.09	6.1	9.3	125	141	7	48	34	26	15	7
Female	91.8152	Other	5.90069	0.226558	6	0	58.1	no	yes	no	yes	no	no	no	no	9.9	308	3.18	13.7	1	179	141	6	96	73	45	3	8
Female	61.2527	White	5.97569	4.27254	6	0	107.8	no	no	no	yes	no	no	no	no	7.7	106	2.6	5.5	6	73	144	7	40	47	41	14	8
Male	62.149	White	5.09861	2.32302	5	0	86.5	no	no	no	yes	no	yes	no	no	9.4	159	2.79	22.3	5.1	129	133	8	50	32	29	14	6
Male	42.4062	Black	12.3771	3.57618	12	0	136	no	yes	yes	yes	no	no	no	no	9.7	206	3.49	4.8	9	99	135	4	36	21	16	15	7
Female	55.4957	Black	26.2153	-0.0258022	26	0	98.1	no	no	yes	yes	no	yes	no	no	8.9	299	3.96	20	1.3	209	145	1	34	26	26	15	7
Female	71.2936	White	17.8667	8.01117	18	0	92	no	no	no	yes	no	no	no	no	9	9	3.01	34.6	3.1	115	133	10	76	56	24	15	14
Female	67.8664	White	20.1938	0.805997	20	0	123.5	no	yes	no	yes	no	yes	no	no	8.8	486	2.93	20.8	2.9	170	137	9	61	53	46	15	9
Female	80.8149	White	10.5056	0.454986	10	0	53.9	no	yes	yes	yes	no	no	no	no	10.8	130	3.78	6.3	1	160	141	2	33	40	45	15	11
Female	79.3266	White	7.12431	2.31115	7	0	64.2	no	no	yes	yes	no	no	no	no	8.1	110	2.89	4.4	1.1	87	144	6	36	32	30	14	8
Female	84.9966	White	8.66736	0.244597	8	0	63.2	no	no	yes	yes	no	no	no	no	8.8	315	3.24	8	1.2	203	127	3	41	48	30	13	10
Male	86.3852	Black	29.1722	2.5786	29	0	103.7	no	yes	no	yes	no	yes	yes	no	7.4	209	2.5	13.3	3.8	270	135	6	55	49	36	14	13
Female	53.1958	White	29.0618	1.33506	29	0	56.3	no	no	no	yes	no	yes	no	no	7.1	105	2.02	6.4	0.3	186	131	8	49	36	17	15	9
Female	72.3957	White	6.80764	6.82795	7	0	57	no	no	yes	yes	no	no	no	no	9.2	45	3.04	2.2	1.4	344	127	7	56	50	31	14	12
Male	73.2183	Black	14.784	2.04378	15	0	73	no	no	no	yes	no	no	no	no	8.7	203	3.53	5.5	1.3	226	139	4	32	34	34	14	8
Male	74.9934	Black	4.39583	5.13216	5	1	120	no	no	yes	yes	no	yes	no	no	6.3	43	2.24	20.6	2.6	94	134	12	79	64	33	12	12
Male	59.978	Other	12.1208	5.73381	12	0	62.1	no	no	no	yes	no	no	yes	no	7	29	2.48	1.8	6.2	194	132	11	74	37	40	7	10
Male	59.6529	Other	17.7944	6.55171	18	0	65	no	no	no	yes	no	no	no	no	8.5	30	2.67	3.8	9.5	112	138	11	47	27	28	15	8
Male	76.84	White	8.72778	2.2491	9	0	95.3	no	no	yes	yes	no	yes	no	no	11.1	91	3.59	13.5	1.4	114	140	7	35	27	25	15	7
Female	76.2163	Black	9.72917	1.46034	10	0	58.3	no	no	no	yes	no	yes	no	no	9.9	174	4.09	5	1.9	143	148	8	78	58	41	5	8
Male	81.8458	White	28.0639	2.80978	29	1	103	no	yes	yes	yes	no	no	no	no	8.6	162	2.63	9.8	3.8	297	137	3	44	37	23	15	12
Male	72.6982	White	8.70417	1.12503	9	0	99.8	no	no	yes	yes	no	yes	no	no	10.6	169	3.58	12.1	1.9	101	139	3	44	31	34	15	8
Male	73.9543	White	6.44375	1.80856	7	1	127.4	no	no	yes	yes	no	no	no	no	8.7	239	4.04	8.1	3.1	582	130	3	47	37	21	15	9
Female	65.2147	White	3.78403	1.28348	4	0	110.6	no	yes	no	yes	no	no	no	no	9	289	3.17	13.4	2.3	237	137	2	44	31	26	15	8
Female	59.3772	Other	31.2132	3.88635	32	1	95	no	yes	no	yes	no	yes	no	no	8.2	259	3.49	21.3	3.8	177	134	11	63	43	38	15	7
Male	53.8195	White	4.48542	2.07142	4	0	99	no	no	yes	yes	no	no	no	no	8.8	200	3.75	12.4	0.9	112	136	2	30	20	21	15	9
Female	73.9388	Black	22.9347	4.85949	23	1	121.5	no	yes	yes	yes	no	yes	no	no	11.4	154	4.09	20.1	6.4	154	143	13	72	55	48	15	9
Male	64.6521	White	6.62847	0.282143	6	0	146.7	no	yes	no	yes	no	yes	no	no	11	225	4.29	13.3	2.4	286	145	8	60	54	38	15	7
Female	81.4968	White	3.95417	1.39841	4	0	124.5	no	yes	yes	yes	no	yes	no	no	9.5	144	3.2	12.5	1.5	316	141	5	54	39	31	14	10
Male	64.6149	White	11.3264	3.99555	11	1	120.2	no	yes	no	yes	no	yes	no	no	8.2	115	2.76	65.1	2.6	105	133	14	84	64	37	15	11
Male	41.8008	Other	5.94375	6.22428	6	0	94.5	no	no	no	yes	no	no	no	no	7.7	142	2.65	25.3	11	211	133	5	42	26	23	15	4
Male	41.8665	Other	97.7882	6.61369	98	0	85.1	no	yes	no	yes	no	yes	no	no	7.9	29	2.77	68.5	5.5	138	137	13	60	27	26	15	6
Male	71.3651	Other	10.6458	2.7337	10	0	115.1	no	no	no	yes	no	no	no	no	8.5	221	3.08	11.6	5	61	134	4	42	33	22	15	8
Male	73.2285	Other	12.2111	2.86557	12	0	113.4	no	yes	no	yes	no	no	no	no	7.3	273	2.7	10	5.3	159	142	5	39	32	28	14	8
Male	61.8802	Black	34.7083	1.70924	35	0	69	no	no	no	yes	no	no	no	no	7.8	168	2.53	4.6	2.3	134	134	4	47	37	24	15	8
Female	72.9933	Black	5.85278	1.94871	6	0	94.5	no	yes	no	yes	no	yes	no	no	15.1	136	5.46	13.2	1.5	78	145	10	78	59	42	3	9
Female	77.8857	White	15.0833	1.22084	15	0	94.1	no	yes	yes	yes	no	no	no	no	7.5	373	3.06	12.3	2.2	125	144	6	49	37	24	14	9
Male	64.8917	White	17.1069	3.45883	17	0	78.7	no	no	yes	yes	no	no	no	no	9.1	218	3.36	8.2	5.4	135	126	4	45	39	18	15	8
Male	65.6047	White	44.7181	2.43496	44	0	62.5	no	yes	yes	yes	no	yes	no	no	10.8	183	4.21	9.7	2.8	115	131	4	48	31	19	11	8
Male	65.1467	White	18.9451	3.26973	19	0	79	no	no	yes	yes	no	yes	no	no	10.1	128	3.91	17.7	3	85	128	9	54	29	29	14	9
Male	56.8314	Other	37.1042	1.07288	37	0	114	no	no	no	yes	no	yes	no	no	12.3	193	4.48	15.5	1	185	140	8	85	61	33	3	7
Male	85.1557	White	6.89444	1.19715	7	0	85.4	no	no	no	yes	no	no	no	no	7.2	168	2.73	4.6	1.9	337	130	4	59	45	34	14	13
Male	69.1456	White	40.8264	2.24303	41	1	133	no	no	yes	yes	no	yes	no	no	9.7	195	3.15	22.8	1.5	166	139	9	91	59	35	10	8
Male	81.4066	White	5.225	0.995376	5	0	102.3	no	no	no	yes	no	yes	no	no	8.4	125	2.76	7.3	1.6	105	147	6	29	28	22	14	10
Male	82.9135	White	28.841	4.25374	29	0	106.9	no	yes	no	yes	no	yes	no	no	9.1	120	2.99	16.1	6.5	220	140	14	89	68	58	15	10
Male	81.0326	Other	7.95278	1.65837	8	0	107	no	yes	yes	yes	no	yes	no	no	11.1	106	3.57	11.6	1.4	136	138	10	60	52	51	14	11
Female	72.9571	White	4.63264	3.17164	4	0	87.3	no	no	yes	yes	no	yes	no	no	7.2	84	2.51	9.5	3.6	119	135	10	41	37	23	15	9
Female	74.1636	White	16.7458	5.36705	17	0	91.5	no	no	yes	yes	no	no	no	no	7.9	65	2.87	3.6	5.1	115	133	9	52	57	36	15	9
Female	66.7989	Black	7.20069	1.24885	7	0	110.1	no	no	yes	yes	no	no	no	no	12.9	247	4.42	14.1	1	113	139	2	32	25	25	15	7
Female	82.6785	White	3.67569	1.39203	4	0	89.2	no	no	no	yes	no	no	no	no	9.9	265	3.22	8.5	2.7	335	139	3	49	38	23	15	10
Female	60.9225	White	3.65417	3.55494	4	0	98	no	no	yes	yes	no	no	no	no	8.3	205	2.78	8.6	9.2	74	138	4	44	41	28	15	8
Male	79.7145	Other	7.45903	2.82568	7	1	100	no	no	no	yes	no	no	yes	no	15.6	180	4.89	17.4	2.6	166	140	7	38	47	29	15	9
Female	75.9556	Black	44.3833	2.36893	45	0	89.6	no	yes	yes	yes	no	yes	no	no	10.9	388	3.96	41.3	2.3	612	137	11	88	65	49	15	8
Male	67.4018	White	36.2326	1.2379	37	1	71.6	yes	yes	yes	yes	no	yes	no	no	14.6	167	5.53	11.8	1.6	230	131	3	35	32	18	15	8
Male	73.456	White	6.82083	0.652687	7	0	84.8	no	no	yes	yes	no	no	no	no	8.9	178	3.02	9.5	1.3	193	139	6	47	34	33	15	9
Female	63.5084	Black	8.08472	-1.07428	8	0	84.6	no	no	no	yes	no	no	no	no	9.5	288	3.59	9.3	0.9	138	136	0	35	20	27	15	7
Female	74.1916	Black	7.08889	0.333343	7	0	113	no	yes	no	yes	no	yes	no	no	8.7	282	3.26	9.9	1.9	325	140	8	61	51	40	15	10
Male	61.5498	Other	12.9153	3.66416	13	1	94.9	no	yes	yes	yes	no	no	no	no	11.1	140	3.98	2.8	3.8	401	136	8	65	34	24	14	7
Female	74.1496	Black	21.6562	0.67073	21	0	74	no	no	yes	yes	no	no	no	no	9.5	217	3.59	8.8	1.6	145	136	2	44	35	28	15	9
Female	82.6476	White	6.77778	-0.0350469	6	0	86.3	no	no	yes	yes	no	no	no	no	8	200	2.67	9.6	0.8	122	140	2	36	38	29	14	8
Male	55.3258	White	11.5597	2.33184	11	0	86.1	no	yes	no	yes	no	no	no	no	8.5	82	3.02	4.5	0.8	129	132	5	46	35	36	15	15
Female	72.3882	Other	4.08194	3.0024	4	1	103	no	yes	no	yes	no	no	no	no	10.1	253	3.16	17.5	3.1	195	139	7	50	50	38	15	9
Male	57.185	Black	28.1562	4.54394	28	0	83.2	no	yes	no	yes	no	no	no	no	11	181	3.86	13.4	8.2	147	139	7	57	46	36	15	8
Male	65.1745	White	44.0056	2.98008	44	0	112.8	no	yes	no	yes	no	yes	no	no	11.2	109	3.58	17.6	2.3	129	137	7	33	31	21	15	8
Male	70.5299	Other	12.8146	1.8419	12	0	82.3	no	yes	no	yes	no	no	no	no	11.8	158	4.03	4.5	1.2	83	137	2	31	25	19	15	10
Male	84.4058	White	8.86806	1.74169	9	0	91.8	no	no	yes	yes	no	yes	no	no	13.2	122	4.29	9	1.6	158	132	6	33	45	28	13	10
Male	84.4568	White	6.05	0.880286	6	0	91.4	no	no	yes	yes	no	no	no	no	11.4	163	3.62	8.2	1.4	200	135	2	40	34	23	15	10
Male	65.092	White	3.38611	0.275973	3	0	100	no	no	no	yes	no	no	no	no	8	225	2.89	9.6	1	249	138	2	39	18	21	15	7
Male	66.4763	White	10.6889	0.275168	11	0	94.6	no	no	yes	yes	no	no	no	no	8.1	148	2.68	16.7	0.9	155	135	6	38	42	35	14	9
Male	72.4863	White	25.0368	1.5292	25	0	76.5	no	no	yes	yes	no	no	no	no	9.9	286	3.62	16.1	5.1	177	136	7	59	40	32	11	9
Male	63.7744	Other	19.8674	-0.268648	20	0	75	no	no	no	yes	no	no	yes	no	8	456	2.81	12.1	1.9	311	140	12	53	45	42	7	10
Male	79.7452	White	4.09236	4.79639	5	1	103	no	yes	yes	yes	no	yes	no	no	8.6	162	2.73	15.8	2.7	415	133	6	71	47	33	15	10
Male	51.9781	White	7.04861	7.4363	7	0	109	no	yes	yes	yes	no	no	no	no	7.2	34	2.37	6.3	6	282	133	11	59	31	26	15	10
Male	71.9272	White	34.0271	1.54432	34	0	176	no	yes	yes	yes	no	no	no	no	9.2	220	3.18	20.2	2.1	409	136	4	79	65	40	15	9
Male	67.9147	Other	5.40764	1.22781	6	1	92.1	no	no	yes	yes	no	no	no	no	9	260	3.07	11	2.3	106	130	7	53	47	32	15	9
Male	83.1228	White	34.2576	3.2162	34	0	77.3	no	no	no	yes	no	no	no	no	9.5	94	3.13	17.9	1.9	170	141	13	50	55	40	15	11
Male	49.6593	White	14.9875	0.26823	15	0	50.6	no	no	no	yes	no	no	no	no	8.9	290	3.02	12	1.5	125	141	1	45	24	19	15	4
Male	82.5906	Other	2.41667	2.827	3	1	58	no	no	no	yes	no	no	no	no	6.6	248	3.07	13.4	4.4	193	134	9	75	58	41	14	10
Female	87.2482	White	11.1424	0.195208	11	0	92.4	no	no	yes	yes	no	no	no	no	13.3	250	4.81	9.6	1.4	195	141	5	51	49	45	15	11
Female	74.1318	Other	5.09583	0.609517	5	0	93	no	no	yes	yes	no	no	no	no	13.5	196	4.51	23.2	1.5	173	143	4	56	50	30	15	9
Male	83.7035	Other	3.74792	4.2115	4	1	58	no	yes	no	yes	no	no	no	no	10.8	44	3.57	15.6	1.7	201	144	5	54	54	36	15	10
Male	77.5865	White	2.09514	1.93578	2	0	130.6	no	no	yes	yes	no	no	no	no	14.5	89	4.45	5.9	1.5	112	138	6	39	39	33	15	9
Male	65.386	Other	7.65208	4.4942	7	0	84.3	no	no	yes	yes	no	no	no	no	10.8	150	3.25	16.3	5.6	159	141	8	62	53	34	15	8
Male	70.4793	Black	3.57014	3.48543	3	0	63	no	no	yes	yes	no	no	no	no	10.5	113	3.54	11.1	6.4	117	142	7	79	54	42	15	10
Female	75.1624	Other	14.4889	2.15372	14	0	77.7	no	yes	yes	yes	no	no	no	no	8.3	193	3.03	9	3.8	107	138	3	21	38	20	15	8
Male	83.9114	Black	5.87292	2.22987	6	0	62.4	no	yes	no	yes	no	yes	no	no	10.7	111	3.46	6.5	2.4	82	135	3	37	30	30	15	9
Male	71.118	White	5.86042	3.13993	6	1	98.7	no	yes	yes	yes	no	no	no	no	8.3	198	2.82	17.7	3.8	236	140	15	106	83	51	4	9
Male	87.1178	Other	3.37292	3.16974	4	1	86.4	no	yes	no	yes	no	no	no	no	10.2	209	4.02	14.8	1.6	176	133	6	58	35	40	15	10
Male	80.3852	White	3.84236	1.4226	4	0	133.8	no	no	yes	yes	no	no	no	no	13	196	4.52	7.4	1.4	180	137	5	45	32	28	12	10
Female	88.48	White	28.316	2.30244	28	1	81	no	yes	yes	yes	no	no	no	no	8.6	228	2.85	10	4.2	227	130	8	68	51	35	14	12
Female	79.0653	Other	17.6743	2.96388	18	0	78	no	yes	no	yes	no	no	no	no	9.1	182	3.02	9.8	4.1	196	128	5	55	37	31	14	9
Male	74.9664	Black	16.0535	2.0115	16	0	97.6	no	yes	no	yes	no	no	no	no	8.9	257	3.12	16.2	5.6	172	137	6	46	29	23	15	10
Female	87.9137	Other	1.06319	4.54174	1	0	32.6	no	no	no	yes	no	no	no	no	10.4	48	3.22	5.2	2.1	175	136	5	52	42	37	15	12
Female	69.6823	Black	18.2271	3.929	19	1	87.6	no	yes	yes	yes	no	yes	no	no	10.1	92	3.62	11.6	2.2	118	138	16	89	44	34	9	6
Male	60.8799	White	12.1694	2.30384	12	0	115	no	no	no	yes	no	no	no	no	10.1	122	3.49	14	1.2	140	136	6	48	30	31	14	8
Male	60.2096	White	152.706	1.97373	153	0	87.4	no	yes	yes	yes	no	yes	no	no	9.1	115	3.05	14.9	1	165	140	7	31	35	31	15	6
Male	79.4048	White	1.41042	1.73163	2	1	72.9	no	no	yes	yes	no	no	no	no	7.7	277	3.92	36.8	4.1	402	144	12	101	77	50	15	9
Female	59.2103	Other	25.8111	1.52069	26	1	92	no	no	no	yes	no	yes	no	no	9.8	331	3.24	9.6	2.1	136	143	14	110	66	47	3	5
Female	69.9651	White	5.03542	0.640524	5	0	95.2	no	no	no	yes	no	yes	no	no	9.2	163	3.77	9.6	1.1	167	140	8	61	36	29	9	9
Female	72.7587	White	30.9417	2.71786	31	1	103	no	no	no	yes	no	no	no	no	9.1	72	2.49	11.9	1.4	1491	142	4	49	48	19	15	9
Female	75.6918	White	11.2049	1.98035	11	0	55.3	no	yes	yes	yes	no	no	no	no	8.4	284	2.68	21.5	8	329	131	5	61	43	21	15	11
Male	67.5825	White	16.0861	3.32403	16	0	85.7	no	no	yes	yes	no	no	no	no	8.6	120	3.05	4.1	1.9	83	143	7	56	29	28	14	7
Female	65.371	Other	17.0694	1.18948	17	0	127.8	no	no	yes	yes	no	no	yes	no	11	177	3.08	7.2	1.2	296	135	6	52	38	35	7	9
Female	91.0455	White	13.0486	1.99881	13	0	52.6	no	yes	yes	yes	no	yes	no	no	6.7	242	2.07	9.3	2.9	181	152	5	62	51	36	12	10
Female	72.5359	White	13.975	2.28311	14	0	58.1	no	yes	yes	yes	no	no	no	no	9.5	253	2.97	9.5	4	291	138	4	41	35	22	14	11
Male	79.053	Other	13.3507	3.38738	13	0	70	no	no	yes	yes	no	no	no	no	5.9	117	2	6	3.3	77	126	6	53	41	29	15	9
Male	84.2731	Other	15.6854	1.20025	15	0	84	no	no	yes	yes	no	no	no	no	9.5	143	3.09	14.3	5	130	136	8	59	37	34	15	11
Male	68.0393	White	28.9389	1.38014	29	0	121	no	yes	no	yes	no	yes	no	no	7.8	209	2.7	9.3	1.8	170	140	2	32	24	25	14	9
Female	73.5191	White	3.20417	-0.392297	3	0	76.4	no	no	no	yes	no	no	no	no	9	449	3.26	8.1	1.1	123	137	1	20	28	26	15	9
Male	88.0355	White	22.7576	4.29105	23	0	65.3	no	yes	yes	yes	no	yes	yes	no	7.9	92	2.27	1.7	8.2	100	141	14	83	66	38	12	15
Male	50.054	Mexican American	33.5007	4.49923	33	0	76.9	no	yes	no	yes	no	yes	no	no	13.3	38	4.06	24.1	3	444	137	13	73	62	42	15	13
Male	89.1757	White	16.5924	2.16485	16	0	52.3	no	no	no	yes	no	no	no	no	7.5	103	2.2	13.5	2	1452	130	8	76	69	38	14	11
Female	70.8264	White	41.8687	3.06811	42	0	67.9	no	yes	no	yes	no	no	no	no	8.5	113	2.57	4.2	3.9	72	137	7	50	35	40	12	8
Female	76.6288	White	48.0187	4.7866	48	0	69.8	no	yes	yes	yes	no	yes	no	no	12.1	73	5.54	9.4	7.3	167	137	11	61	51	52	15	12
Female	87.7399	White	5.53681	1.18903	5	0	73.2	no	yes	yes	yes	no	yes	no	no	8.7	117	3.52	16.6	2.1	148	149	7	73	51	37	13	10
Male	60.9747	White	23.6771	-0.356935	23	0	146	no	yes	yes	yes	no	yes	no	no	7.7	303	3.53	22.4	1.3	84	147	8	38	51	26	15	10
Female	69.7002	White	23.259	2.65778	23	0	73	no	yes	no	yes	no	no	no	no	10.3	193	4.1	19.7	3.5	175	136	11	47	46	40	15	7
Female	68.9227	White	5.52569	2.74668	5	1	69.6	yes	yes	yes	yes	no	no	no	no	8.4	121	2.56	18	1.7	177	130	4	72	44	34	15	7
Female	71.1656	White	3.37431	0.614952	3	0	76.8	no	no	no	yes	no	no	no	no	9.6	153	3.41	5.7	1.3	90	142	4	41	32	33	14	7
Male	88.1482	White	8.46736	1.2115	8	0	77.7	no	no	yes	yes	no	no	yes	no	11	134	3.78	7.7	1.4	102	140	3	43	40	26	13	9
Female	78.1304	White	6.15694	2.14845	6	0	61.5	no	no	no	yes	no	no	no	no	8	181	2.78	19	3.6	334	136	8	70	51	35	13	8
Female	72.4385	White	4.34861	1.46153	4	0	112.6	no	no	no	yes	no	no	no	no	9.4	103	3.09	15.7	1.7	207	146	5	53	47	39	14	10
Male	88.8126	Other	19.7903	1.30719	20	1	76	no	yes	yes	yes	no	yes	no	no	8.6	185	2.8	10.6	1.5	135	131	4	36	30	27	14	10
Male	71.3243	White	31.8396	1.53658	32	0	81.6	no	no	yes	yes	no	no	yes	no	7.9	120	3.04	8.3	1.3	217	140	6	36	37	27	13	10
Male	71.4389	Other	4.53333	3.76072	5	1	142	no	no	yes	yes	no	no	yes	no	8.3	77	2.86	12.5	2.6	325	134	10	71	49	38	14	10
Male	70.5447	Other	9.76528	0.678829	10	0	136.4	no	yes	no	yes	no	no	no	no	7.9	284	2.99	13	1.7	271	137	5	39	30	32	14	10
Female	65.1935	Other	92.9882	2.26477	93	0	89	no	no	yes	yes	no	yes	yes	no	12.4	208	4.57	24.1	3.4	146	136	8	78	58	48	15	8
Female	61.5922	Other	6.25278	3.10417	6	0	55.4	no	yes	no	yes	no	no	no	no	12.5	204	4.3	14.7	7.5	114	137	6	41	36	28	13	6
Male	81.8976	White	12.8229	0.863938	13	0	79.5	no	yes	yes	yes	no	no	no	no	12.8	260	4.68	11.6	1.5	145	139	8	72	62	45	8	13
Female	76.3819	Black	30.8014	1.45914	31	0	140	no	yes	no	yes	no	yes	no	no	8.1	371	3.17	13.1	4.8	188	138	6	44	42	24	13	9
Male	76.8515	Other	9.28403	6.48632	9	1	63	no	yes	no	yes	no	no	no	no	13.7	97	4.46	4.8	13.4	122	137	8	41	38	19	15	7
Female	69.371	White	75.7743	-0.139077	76	0	59.4	no	yes	no	yes	no	no	no	no	6.9	330	2.81	4.8	1.1	121	137	2	44	38	33	15	12
Female	66.4511	Other	4.97361	2.39444	5	1	107.8	no	yes	no	yes	no	no	no	no	12	97	3.42	9.5	2	98	140	8	58	23	42	15	8
Male	87.7372	Black	16.1917	3.32789	16	0	82.7	no	no	yes	yes	no	no	no	no	7.7	83	2.64	90.5	1.8	137	140	4	44	55	36	15	10
Male	44.1373	Black	30.9778	4.70261	31	0	79.1	no	no	no	yes	no	no	no	no	8.5	182	2.88	19.8	8.8	199	136	13	109	83	57	3	5
Male	45.0027	Black	25.7389	3.80368	26	1	82.1	no	yes	yes	yes	no	yes	no	no	9.1	182	2.92	33.8	5.9	184	139	15	139	73	42	3	6
Male	53.7292	White	14.2542	3.43641	15	1	67	no	yes	no	yes	no	yes	no	no	11	212	3.9	12	8.5	137	140	13	65	42	32	15	9
Female	78.7467	Other	18.0021	1.27768	18	1	61.2	no	yes	no	yes	no	no	no	no	8.2	105	2.64	7	1.2	158	144	9	40	47	30	15	10
Male	78.1594	Other	2.47083	2.28501	2	0	90	no	no	no	yes	no	no	no	no	7.4	281	2.59	8.3	3.3	232	141	3	46	31	26	14	9
Male	77.3574	Other	12.1444	2.51299	12	0	84.3	no	yes	no	yes	no	no	no	no	5.8	312	1.9	11.8	3.4	62	148	2	45	31	23	15	8
Male	72.1981	White	25.2875	1.86968	25	0	77.7	no	no	no	yes	no	no	no	no	7.4	294	2.4	15.3	4	439	135	7	83	51	35	8	7
Male	80.5449	White	7.57222	1.57967	7	1	96.6	no	yes	no	yes	no	no	no	no	11.2	246	3.74	12.9	1.9	397	136	11	55	50	39	15	12
Female	71.6467	Black	21.3701	1.92713	21	0	103.8	no	no	no	yes	no	yes	no	no	8	268	2.64	8.6	5.2	168	138	6	46	35	28	14	8
Female	87.3835	White	10.6479	0.898519	10	0	62	no	yes	no	yes	no	no	no	no	9.8	247	3.4	8.6	2.9	106	138	3	45	32	25	14	12
Female	80.1467	White	3.07083	2.05628	4	1	76.8	no	yes	yes	yes	no	no	no	no	7.1	159	2.47	4.6	1.7	183	129	2	47	36	28	15	9
Male	78.607	Other	0.794444	1.88736	1	1	71.4	no	yes	yes	yes	no	yes	no	no	9	235	3.67	54.6	2.1	119	135	4	67	50	44	15	12
Female	67.3173	Black	6.42014	0.430708	6	0	91	no	yes	yes	yes	no	no	no	no	9.9	390	4.19	9.8	1.4	200	142	7	36	45	31	15	8
Male	61.085	Other	10.7507	5.8365	10	0	61.2	no	yes	no	yes	no	no	yes	no	8.6	117	3.17	7.8	7.5	114	142	9	39	42	32	15	11
Male	60.1106	White	18.6743	2.94332	18	0	94	no	yes	no	yes	no	no	no	no	8.6	190	3.16	16.6	4.8	214	142	3	40	27	21	15	8
Female	72.6074	White	15.9118	1.7533	16	0	97	no	yes	yes	yes	no	no	no	no	9.4	219	2.69	7	4.2	292	134	8	62	48	44	15	10
Male	62.8029	White	7.05833	3.4199	7	0	83.6	no	no	yes	yes	no	no	no	no	9.8	74	2.96	3.3	5.1	133	123	7	55	35	22	15	7
Male	65.9794	Other	6.94167	2.34129	7	0	61.4	no	yes	no	yes	no	no	no	no	9.4	181	4.25	7.3	2.9	275	136	3	43	31	29	15	7
Male	60.6864	Other	19.0757	2.6802	19	0	117.7	no	no	no	yes	no	no	no	no	9.3	74	3.06	8.9	1.7	147	136	6	39	32	26	15	8
Male	67.0305	White	14.5806	1.61919	14	0	80	no	no	no	yes	no	no	no	no	7.8	157	2.63	12	2.8	175	144	11	43	49	35	15	12
Male	53.3996	Other	5.16042	3.5291	5	0	82.6	no	yes	no	yes	no	yes	no	no	8.9	310	2.99	10.2	15.1	146	135	4	53	39	36	15	6
Female	76.7448	White	8.67639	4.0029	8	0	79	no	yes	no	yes	no	no	no	no	7.3	137	2.47	15	7.3	187	139	10	63	49	37	7	11
Female	73.6776	White	6.2375	5.31988	6	0	89.9	no	yes	no	yes	no	no	no	no	7.7	141	2.53	14.9	8.8	99	138	6	76	55	43	15	10
Male	86.8897	White	24.7382	1.77542	25	0	71.4	no	yes	yes	yes	no	no	no	no	9.7	358	3.31	18.2	3.3	259	138	11	73	55	43	15	10
Male	81.6541	Other	7.63889	1.69099	8	0	64.9	no	no	no	yes	no	no	no	no	9.3	139	2.91	14.1	1.4	139	137	3	21	45	34	15	9
Male	56.6212	Black	46.8792	3.46348	47	0	127	no	no	yes	yes	no	yes	no	no	15.6	272	5.31	10.8	2.8	217	134	10	51	42	40	15	7
Female	66.6774	Black	10.975	1.42881	11	0	66.8	no	yes	no	yes	no	yes	no	no	10.2	286	4.79	8.4	1.7	322	133	8	54	41	40	15	6
Male	68.8733	Other	2.60278	0.962578	3	1	91.9	no	no	yes	yes	no	no	no	no	8.5	319	2.73	11.6	3.3	93	150	3	61	40	35	15	7
Female	62.7962	White	10.9306	2.3155	11	0	111.9	no	no	no	yes	no	yes	no	no	9.2	95	2.91	4.7	1.6	289	140	6	51	29	20	15	10
Female	68.3288	White	9.23194	1.93663	9	0	78.4	no	no	no	yes	no	yes	no	no	7.5	135	2.67	4	1.2	175	136	3	32	30	29	15	8
Male	61.9004	Other	10.1701	1.24825	10	0	120	no	no	no	yes	no	yes	no	no	9.4	251	3.11	13.7	4.2	169	133	6	47	34	21	14	6
Female	75.9027	White	16.9569	1.99497	17	1	80.6	no	yes	yes	yes	no	yes	yes	no	8.3	331	3.44	17	1.7	191	144	11	75	66	40	15	11
Female	73.7737	White	8.12986	2.92542	8	1	100.8	no	yes	yes	yes	no	no	no	no	11	263	3.47	23.3	4.1	253	134	9	52	55	31	15	11
Female	87.2598	White	7.84931	0.727747	8	0	62	no	no	yes	yes	no	no	no	no	11.3	161	4.02	11.1	0.8	75	140	1	28	40	28	15	10
Male	51.3791	Black	64.6604	5.38198	65	0	147.3	no	no	no	yes	no	no	no	no	10	64	3.67	12.5	10.2	156	138	7	62	46	33	15	6
Male	76.3025	Other	7.84931	2.17552	8	1	89.9	no	yes	no	yes	no	yes	no	no	8.1	275	2.81	30	2.6	292	138	13	85	66	52	15	8
Male	84.9937	White	4.81319	1.99746	5	0	83	no	yes	yes	yes	no	no	no	no	7	256	2.49	6.9	3.9	254	140	10	64	42	41	14	9
Male	57.0705	Other	9.88889	3.88571	10	0	75.5	no	no	no	yes	no	no	no	no	9.3	166	2.86	17.8	2	211	136	4	43	35	26	15	7
Male	73.3382	Other	16.0972	3.58308	16	1	73	no	yes	no	yes	no	yes	no	no	9.8	192	3.27	16.7	6.5	142	138	12	63	57	47	15	11
Male	73.3134	Other	7.96944	2.92206	8	0	66.8	no	yes	no	yes	no	no	no	no	8.5	193	2.73	5.1	6.9	663	131	6	57	43	32	14	10
Male	59.1759	Black	8.9625	2.17629	9	0	74.3	no	no	no	yes	no	no	no	no	7.5	211	2.44	11.4	5.1	152	137	4	44	26	23	15	7
Female	72.0211	White	16.8243	1.28615	17	0	132.5	no	yes	no	yes	no	no	no	no	8.6	130	3.68	9.8	1.5	229	143	13	70	60	36	9	10
Female	62.4068	Black	6.71736	3.06846	7	0	51.1	no	no	no	yes	no	no	yes	no	8.8	125	3.05	3.8	4.9	105	144	7	52	36	30	12	9
Male	82.3271	White	5.04931	0.183719	5	0	82.7	no	no	no	yes	no	yes	no	no	8.6	229	3.6	13.7	1.7	147	134	3	52	45	32	15	12
Male	67.3694	White	4.38958	2.47522	4	0	118.2	no	no	no	yes	no	no	no	no	12.6	238	4.09	12.2	1.3	258	137	1	26	18	22	15	9
Female	47.6374	Other	19.9597	0.25337	20	0	149	no	yes	no	yes	no	no	no	no	8	368	3.23	18.5	1.4	181	137	4	55	24	23	15	8
Male	97.5446	Black	24.0854	2.9525	24	0	79.8	no	yes	yes	yes	no	no	no	no	9.2	159	2.82	9	6.8	114	135	6	48	47	24	14	9
Male	84.8584	White	2.13194	0.386417	2	0	90.9	no	no	no	yes	no	no	no	no	9.4	166	3.31	9.9	1.1	261	140	2	29	31	35	15	10
Male	67.1503	Black	38.1882	3.45409	38	0	77.8	no	no	no	yes	no	no	no	no	8.8	37	2.73	8.7	2.4	87	141	14	61	52	31	15	9
Female	64.321	Black	114.974	4.9915	115	1	79.4	no	yes	yes	yes	no	yes	no	no	7.3	85	2.53	44.4	3.6	181	127	15	107	71	48	3	8
Male	73.3168	White	6.90764	0.226135	7	0	107.7	no	no	no	yes	no	no	no	no	13.9	264	4.82	12.8	1.6	374	135	5	89	53	40	3	8
Male	81.2305	White	9.61042	5.67253	9	0	113.2	no	no	yes	yes	no	no	no	no	7.9	53	2.75	38	3.2	313	135	7	79	69	39	14	10
Female	80.957	Black	92.2062	1.79859	92	0	80	no	no	no	yes	no	yes	no	no	8.4	152	3.08	5.9	1.9	143	143	7	36	32	35	15	10
Male	82.635	White	22.8347	5.26747	23	0	83.5	no	yes	no	yes	no	yes	no	no	11.4	178	4.07	14.1	4.2	115	136	6	59	54	33	15	12
Male	66.8081	White	3.16111	0.844588	3	0	59.9	no	yes	yes	yes	no	no	no	no	10.3	323	3.25	14.7	3.6	489	137	4	49	29	20	15	9
Female	72.6649	Black	11.4986	0.613563	11	0	90.4	no	yes	no	yes	no	no	no	no	12.2	303	4.33	10.8	1.9	128	137	2	34	38	29	15	10
Female	83.4725	Black	8.16042	1.6908	8	0	102.3	no	no	yes	yes	no	no	no	no	8.1	160	2.79	16.1	1.4	107	138	3	41	46	31	15	10
Male	86.5902	White	4.99236	1.88398	5	0	82.6	no	no	yes	yes	no	no	no	no	8.8	87	2.96	13	1.3	155	142	8	41	48	33	15	11
Male	87.8709	White	15.9486	1.57289	16	0	93.4	no	yes	yes	yes	no	yes	no	no	12.5	288	4.23	10.4	2.8	200	135	4	57	49	28	14	10
Male	84.3255	White	3.86181	1.21957	4	0	101	no	no	no	yes	no	no	no	no	10.1	231	4.49	8.1	2	262	145	4	47	47	23	14	9
Female	82.4782	Black	3.86597	0.0202513	4	0	117.5	no	no	yes	yes	no	no	no	no	9.8	191	3.43	9.2	1.3	98	144	2	27	37	31	13	14
Female	83.2736	Black	8.51319	3.47419	8	1	97.6	no	yes	no	yes	no	yes	yes	no	11.9	140	3.98	30.9	2.5	321	152	16	152	106	68	3	13
Male	80.3652	White	46.9056	3.19138	47	0	111.6	no	yes	no	yes	no	yes	no	no	9.9	178	3.82	9.9	3.1	106	140	8	76	44	45	14	10
Male	76.5849	White	17.459	3.69881	17	0	86.5	no	yes	yes	yes	no	yes	no	no	11.3	173	4.01	18.6	4	127	141	12	64	67	41	15	9
Male	53.9301	Other	60.8569	1.02254	61	0	90	no	yes	yes	yes	no	yes	yes	no	12.2	222	4.31	9.1	1.5	196	137	6	53	34	40	14	11
Male	78.3369	Black	18.6222	1.76214	18	0	70.5	no	yes	yes	yes	no	yes	no	no	7.8	345	3.01	17.5	6.6	129	139	7	66	42	30	12	11
Female	76.4579	White	6.83819	2.69201	7	0	66.2	no	yes	no	yes	no	no	no	no	6.9	103	2.18	1.5	1.9	383	139	7	66	47	28	15	10
Female	72.8136	White	0.614583	4.97996	0	1	117.3	yes	yes	no	yes	no	no	no	no	9.1	41	2.98	11.6	1.9	344	149	6	85	49	47	15	10
Male	73.6442	Other	62.6042	4.25355	62	1	55	no	yes	no	yes	no	no	no	no	9.5	141	3.35	15.5	3.7	106	140	14	109	82	49	3	9
Male	71.6474	Other	6.98819	2.17751	7	0	51.8	no	no	no	yes	no	no	no	no	6.9	333	2.84	12.4	5.8	164	128	4	39	33	15	15	8
Male	75.4094	White	8.2125	2.8259	8	0	77.8	no	yes	no	yes	no	no	no	no	7.7	165	2.59	9.7	3.4	255	138	4	52	38	27	15	9
Male	76.2109	White	5.43889	2.66307	5	0	75	no	yes	no	yes	no	no	no	no	8.4	159	2.72	11.1	3.1	231	142	5	33	32	18	15	9
Female	76.4532	White	17.0139	1	17	0	56.3	no	no	no	yes	no	no	no	no	10.9	148	3.97	6.2	1.7	159	132	5	44	36	26	15	9
Male	70.033	Other	9.21736	4.06944	9	1	117	no	yes	yes	yes	no	yes	no	no	10.6	229	3.12	11.6	14	201	135	8	77	49	38	14	10
Female	66.7749	Other	19.8201	2.38069	20	0	72.8	no	yes	no	yes	no	yes	no	no	7.4	63	2.15	22.5	2.6	184	142	7	88	56	42	15	10
Female	93.6842	Black	11.0111	2.14155	11	0	83.8	no	no	no	yes	no	yes	no	no	8.2	92	2.89	6	1.9	164	130	9	49	52	29	8	8
Female	95.9803	Other	10.7944	2.73552	10	0	83	no	yes	no	yes	no	yes	no	no	8.8	120	3.21	7.1	2.4	111	135	9	37	54	41	15	9
Male	74.0948	Black	66.6611	1.29278	66	0	81.5	no	yes	no	yes	no	yes	yes	no	12.9	272	4.84	12.1	2.8	404	132	8	63	35	34	14	11
Male	76.3319	Black	46.6104	3.31779	46	0	65	no	yes	no	yes	no	no	no	no	12.6	164	3.93	14.4	6.9	210	140	8	41	49	29	15	9
Male	78.3913	Other	11.7583	-0.225067	12	0	64.7	no	no	no	yes	no	no	no	no	12.4	224	4.21	10.5	0.8	144	145	4	61	57	49	6	9
Female	95.0454	Other	2.26111	1.7866	2	0	65.6	no	no	no	yes	no	no	no	no	8.6	168	2.82	6.2	3	282	140	4	47	34	30	14	10
Male	68.1741	White	20.7215	2.34648	21	1	65	no	no	no	yes	no	yes	no	no	8	120	2.51	12.7	1.8	288	133	6	63	31	26	15	9
Female	87.0967	White	3.85972	1.00183	4	0	63.8	no	no	yes	yes	no	no	no	no	10.7	162	3.64	7.4	1.4	228	134	3	42	37	22	15	8
Female	66.7647	Black	9.8875	-0.0931094	10	0	135.6	no	no	no	yes	no	no	no	no	7.4	278	2.63	17.8	1.8	176	142	4	43	37	26	13	8
Female	91.1269	Other	10.25	1.7501	10	0	97	no	yes	yes	yes	no	no	no	no	9.8	146	3.57	7.9	1.8	105	148	3	46	44	29	15	11
Male	71.8977	Other	21.9403	5.00379	22	0	75	no	yes	no	yes	no	no	no	no	9.1	145	3.2	23.1	3.4	273	144	9	82	64	37	15	8
Male	60.1181	Black	4.92847	3.36565	5	1	114.3	no	no	no	yes	no	yes	no	no	8.1	215	2.68	30.2	7.3	104	136	13	83	61	35	13	9
Female	73.3482	White	1.61736	2.18523	2	1	92.5	no	yes	no	yes	no	no	no	no	10.3	164	3.34	19.8	2	493	143	11	73	62	38	15	12
Male	63.4028	Other	0.661806	1.2717	1	1	137.2	no	no	no	yes	no	yes	no	no	15	269	5.44	12	3.2	316	149	10	73	52	42	15	6
Male	51.9517	Black	78.9528	0.0717826	79	0	202.4	no	yes	yes	yes	no	no	no	no	8.8	345	3.64	9.7	1.5	204	145	3	50	24	33	15	6
Male	72.5124	White	13.0382	-0.166277	13	0	112	no	yes	yes	yes	no	no	no	no	8	422	2.72	11	2.4	239	144	10	59	40	37	11	9
Male	53.1925	White	29.8569	3.1281	30	0	87.1	no	no	yes	yes	no	yes	no	no	8	42	2.46	9.7	1.8	129	141	8	78	41	35	15	9
Male	83.3281	White	19.0778	2.02123	19	0	76.7	no	yes	yes	yes	no	no	no	no	10.7	371	4.05	17.1	3	277	138	6	45	49	33	10	10
Female	85.3141	White	6.11389	2.25212	6	0	72.8	no	yes	yes	yes	no	yes	no	no	12.5	265	4.35	10.7	2.2	197	137	2	70	57	37	15	9
Female	76.6752	White	41.4847	1.61732	41	0	79.7	no	yes	no	yes	no	no	no	no	8.4	232	2.78	27.3	2	162	147	10	85	60	29	14	10
Male	66.5734	White	42.8465	6.16215	43	0	112.2	no	yes	no	yes	no	no	no	no	7.4	26	2.54	0.3	9.4	202	152	7	72	61	33	15	7
Male	63.7482	Other	31.7944	3.3959	32	1	79.4	no	yes	no	yes	no	no	no	no	7.4	176	2.91	10.9	6	244	129	8	52	45	39	15	6
Male	83.611	Other	4.35833	4.05782	5	1	82.6	no	yes	no	yes	no	yes	no	no	7.7	95	2.49	20.6	5.7	215	135	14	88	64	44	11	11
Male	81.8304	Other	8.37847	1.24923	8	1	102.5	no	yes	yes	yes	no	no	no	no	7.2	200	2.88	10.2	2.4	154	132	10	52	50	50	15	10
Male	76.3084	Black	6.56806	-1.42946	6	0	71.4	no	yes	no	yes	no	no	no	no	11.7	404	5.41	14.6	0.7	230	124	0	30	32	26	15	9
Female	80.9713	White	43.8424	1.30958	44	0	88.1	no	no	no	yes	no	no	no	no	7.6	774	2.64	11.9	5.9	110	135	5	48	40	22	15	11
Male	72.9817	White	5.99306	1.43029	6	0	88.6	no	yes	yes	yes	no	no	no	no	7.8	206	2.8	15.8	1.1	162	142	1	48	28	34	15	9
Male	80.293	Black	6.68403	1.74111	6	0	115.5	no	no	yes	yes	no	no	no	no	8.5	485	3.16	9.4	7.3	142	141	5	39	39	17	15	9
Female	85.1646	White	3.06875	1.11872	3	0	77.5	no	no	yes	yes	no	no	no	no	12.7	239	4.16	8.2	1.1	196	144	4	33	35	22	15	8
Female	87.4875	Black	4.10278	0.365845	4	0	70.4	no	yes	yes	yes	no	no	no	no	12.7	264	4.3	9.6	1.4	168	144	1	22	26	24	15	11
Male	83.222	White	6.13542	3.1866	6	0	101.2	no	yes	yes	yes	no	no	no	no	8.3	129	2.56	9.7	4.5	127	135	7	53	43	40	14	10
Male	84.0115	White	1.5125	2.96258	2	1	95.1	no	yes	yes	yes	no	no	no	no	7.7	70	2.39	28.7	3.8	169	139	14	86	66	38	15	11
Male	83.6472	White	3.97153	3.86257	4	0	99.1	no	no	yes	yes	no	no	no	no	7.8	69	2.48	10.2	3.8	105	138	9	37	37	30	15	12
Male	55.2454	Other	46.9688	0.711596	47	0	92.1	no	no	yes	yes	no	no	yes	no	7.4	199	2.55	10.9	2.1	207	130	13	81	49	39	9	7
Male	84.3888	Black	18.6299	2.72359	18	0	110	no	yes	yes	yes	no	no	no	no	13.4	101	4.53	20.8	1.7	59	144	10	41	43	33	15	8
Female	83.1524	Other	5.93611	-0.345927	6	0	68.2	no	no	no	yes	no	no	no	no	12.8	197	4.34	8.1	1	125	139	4	33	35	37	14	10
Female	91.3302	White	1.39514	4.14114	2	1	74	no	yes	no	yes	no	no	no	no	5.9	63	1.74	57.4	1.7	221	138	6	51	51	34	15	10
Female	81.8398	White	4.06042	0.281554	4	0	79.2	no	yes	no	yes	no	no	no	no	10.5	258	3.48	12.9	1.4	190	136	5	30	43	34	15	9
Female	79.367	Black	2.85	2.06496	3	0	80.2	no	no	yes	yes	no	no	no	no	9.8	173	3.23	9	4.5	108	138	3	49	46	33	15	9
Male	71.0023	White	24.4104	2.09738	24	0	109	no	no	no	yes	no	no	no	no	10.5	209	3.62	13.5	1.8	284	135	5	39	42	28	15	9
Male	77.228	White	7.40625	0.793549	7	0	108.1	no	no	yes	yes	no	no	yes	no	13.8	189	3.95	12.9	1.3	144	140	3	36	36	42	14	10
Female	62.9125	Other	12.6458	4.58778	12	0	60	no	yes	no	yes	no	no	yes	no	8.6	134	3.17	7.3	11.8	201	136	9	87	62	27	3	8
Male	61.5229	White	7.95208	2.18975	8	0	82.7	no	no	no	yes	no	no	no	no	9.8	159	3.02	8.2	2.9	125	143	4	47	31	19	15	8
Male	76.7576	White	24.7646	1.68029	25	0	71.7	no	no	no	yes	no	no	no	no	10.4	133	3.62	7	1.7	131	136	5	43	37	26	15	8
Male	75.9045	White	5.19375	1.00822	5	0	130	no	yes	yes	yes	no	yes	no	no	12.2	171	4.35	14.5	1.1	202	141	9	51	51	39	15	9
Male	80.859	White	4.12708	2.59622	4	0	60.1	no	yes	no	yes	no	no	no	no	8.7	246	2.58	9.6	6.4	164	142	5	60	60	42	15	12
Male	55.9196	White	42.8062	1.88753	43	0	81	no	yes	no	yes	no	no	no	no	7.5	146	2.47	6.7	3.7	89	138	5	44	30	26	15	8
Female	65.8396	Black	17.1882	3.04553	17	0	107.8	no	yes	no	yes	no	no	no	no	11.7	161	4.5	10	6.3	120	137	10	57	33	44	14	8
Male	71.1817	Other	6.3625	3.24031	6	0	74.5	no	no	no	yes	no	no	no	no	10.2	76	3.04	5.2	1.9	150	140	5	34	29	27	15	9
Male	53.2541	White	7.56597	1.60407	8	1	85	no	yes	no	yes	no	no	no	no	8.2	117	2.67	6.2	0.8	314	152	16	129	76	55	3	10
Male	68.3874	White	13.9653	4.31254	14	0	83.3	no	no	yes	yes	no	no	no	no	10.1	203	3.68	15.6	4.1	219	131	9	51	52	27	15	9
Female	84.6268	Black	13.1646	1.81976	13	0	82.1	no	yes	no	yes	no	no	no	no	7.5	182	2.58	12.6	2.8	332	136	3	47	44	27	15	12
Male	48.5997	White	1.12361	3.7659	2	1	130.9	no	no	yes	yes	no	no	no	no	10.5	133	4.2	23.6	3.2	121	132	12	66	54	32	15	6
Male	80.1525	White	16.9389	3.21501	17	1	99.9	no	yes	yes	yes	no	yes	no	no	9.1	119	2.86	6.7	5.3	263	137	8	72	63	39	14	10
Male	85.3094	White	6.50556	2.75867	6	0	88.5	no	no	yes	yes	no	no	no	no	11.7	232	4.26	10.1	3.1	79	145	10	69	53	33	12	10
Female	68.6367	White	7.25417	3.6923	7	0	102.4	no	no	yes	yes	no	no	no	no	6.8	82	2.09	9.5	2.5	178	130	8	68	47	33	13	8
Male	91.9296	White	21.2688	2.53754	21	0	78	no	yes	yes	yes	no	no	no	no	7.5	167	2.62	8.5	5.2	114	141	6	41	49	30	13	9
Male	64.3429	White	21.3188	-0.333802	21	0	107.7	no	yes	no	yes	no	no	no	no	11.7	305	4.36	17.7	1.1	295	135	2	40	34	26	15	6
Male	64.4466	White	13.5639	-0.696999	13	0	104.1	no	no	no	yes	no	no	no	no	11.6	350	4.33	9.7	0.9	314	138	1	28	27	28	15	6
Male	68.5052	White	0.901389	3.46735	1	1	102	no	yes	no	yes	no	no	no	no	13.3	310	4.43	29.8	2.7	360	137	10	90	60	52	15	8
Male	64.3008	Other	11.8562	1.7478	12	0	110.2	no	yes	no	yes	no	no	no	no	13.5	143	4.58	8.1	1.9	218	142	3	27	37	33	15	8
Female	84.5845	White	15.6104	2.30252	15	1	72	no	no	no	yes	no	no	no	no	9.8	238	3.42	13.6	2.2	218	136	5	73	45	32	14	10
Male	42.8782	Other	1.84722	-1.24324	2	0	122.6	no	no	no	yes	no	no	yes	no	15.9	223	5.32	6.1	0.6	162	143	0	25	20	21	15	6
Male	75.2551	White	37.9146	1.37819	38	0	78.2	no	no	yes	yes	no	no	no	no	9.3	189	3.16	8.7	2.4	335	131	4	68	42	36	14	9
Male	72.8971	Black	3.14028	4.58706	3	1	58.3	no	yes	yes	yes	no	no	no	no	13.1	131	4.29	11.4	2.2	202	127	8	60	49	29	13	14
Male	72.908	Black	3.12431	6.16658	3	1	89.9	no	no	yes	yes	no	no	no	no	11.2	50	3.93	4.9	1.6	315	141	10	66	55	32	14	13
Male	75.7933	White	24.1424	0.766801	24	1	72.2	no	yes	yes	yes	no	no	no	no	7.4	302	2.64	13.7	1.7	127	149	5	55	34	30	15	12
Male	75.6051	White	6.70972	1.49381	7	0	75.1	no	no	no	yes	no	no	no	no	8.7	179	2.95	9.7	1.5	178	144	5	51	37	36	15	9
Male	60.4389	Black	8.07708	2.87633	8	0	76.5	no	no	no	yes	no	yes	no	no	7.5	292	2.9	3.6	2.1	231	140	2	46	33	25	15	7
Male	75.336	Other	26.0667	2.61974	26	0	69.5	no	no	yes	yes	no	no	no	no	8.8	368	3.83	12.6	5	153	138	6	61	51	41	14	9
Male	60.2625	White	3.44722	2.27766	3	0	118	no	no	no	yes	no	no	no	no	10.4	139	3.3	6.2	2	151	138	3	33	26	19	15	6
Female	74.738	Black	27.2118	3.30455	27	0	45.4	no	yes	yes	yes	no	no	no	no	8.4	137	2.86	8.2	5.9	292	138	9	72	59	42	15	9
Male	58.6797	Black	16.2222	2.04403	16	1	141	no	yes	yes	yes	no	yes	no	no	7.7	384	3.17	5.9	3.7	69	136	5	36	31	25	13	6
Male	55.9929	White	6.15625	1.60984	6	0	82.5	no	no	no	yes	no	no	no	no	7.8	288	2.72	56.2	2.1	347	142	7	49	30	31	15	10
Female	73.1266	Other	63.9194	2.55803	64	0	45.5	no	yes	yes	yes	no	yes	no	no	11.3	332	4.09	20.8	3.4	123	132	9	63	63	39	15	11
Female	73.3655	Other	36.4222	-0.508147	37	1	44	no	yes	yes	yes	no	yes	no	no	8	387	2.7	34.4	1.1	109	132	9	67	54	42	15	8
Male	66.903	White	20.5417	2.4639	21	0	92.2	no	no	yes	yes	no	no	no	no	11.4	123	3.84	7.5	2.8	156	127	8	50	46	25	15	8
Male	65.1336	White	5.95347	2.51096	6	0	97.8	no	no	yes	yes	no	no	no	no	14.7	121	4.83	14.1	2	256	141	7	53	42	40	15	8
Male	62.2216	Other	8.37292	2.35021	8	0	61.7	no	no	no	yes	no	no	no	no	8.1	211	2.68	13.6	3.5	187	136	5	45	31	25	14	9
Male	61.8528	Other	7.16389	5.04439	7	0	63.7	no	no	no	yes	no	yes	no	no	6.4	92	2.25	13.7	11.5	142	133	9	56	39	22	15	9
Male	61.2696	Other	15.1799	4.23942	15	0	59.8	no	yes	no	yes	no	yes	no	no	8.4	87	2.65	20.3	7.2	355	137	15	76	64	36	14	8
Male	59.6215	White	13.6146	2.26303	13	0	111.4	no	no	no	yes	no	no	no	no	8.1	220	2.83	12.6	4.8	195	137	8	56	41	33	15	5
Female	78.0757	White	11.6528	2.85058	11	0	98.8	no	no	no	yes	no	no	no	no	8.7	270	3.07	17	9.4	254	139	5	54	46	29	15	7
Female	78.8906	White	10.1618	1.44502	10	0	91.6	no	no	no	yes	no	no	no	no	6.9	175	2.78	16.7	2.1	181	143	3	55	39	26	15	11
Female	72.2913	Black	9.99097	3.65316	10	0	86.9	no	yes	no	yes	no	yes	no	no	8.8	201	3.07	18.5	2.1	174	138	5	60	48	44	13	8
Male	67.9167	White	1.05139	3.32412	1	1	119	no	no	no	yes	no	no	no	no	11	100	3.57	9.1	1.7	207	123	7	54	36	15	15	7
Male	64.8591	White	30.9931	3.33414	31	0	94.2	no	no	no	yes	no	no	no	no	14.3	154	5.14	10.4	2.5	310	133	7	44	33	19	15	9
Male	68.8075	White	27.8694	3.50537	28	0	80.1	no	yes	no	yes	no	yes	no	no	13.7	68	4.42	8.6	3.3	360	132	6	50	34	28	15	8
Male	68.3498	White	12.0361	2.06784	12	0	97.5	no	no	no	yes	no	no	no	no	12.8	175	4.26	6.1	2.5	528	135	3	44	29	18	15	7
Male	65.3548	Black	15.9292	1.73186	16	0	63.7	no	no	no	yes	no	yes	no	no	9.3	204	2.57	5.8	1.4	194	142	2	43	38	34	14	8
Male	63.5529	Black	39.9854	0.344504	40	0	73.4	no	no	no	yes	no	yes	no	no	9.3	206	2.71	22.4	1.2	195	138	3	78	46	34	15	11
Male	63.5331	Other	30.0674	6.62352	30	1	71.2	no	yes	no	yes	no	yes	no	no	7.8	17	2.43	2	3.4	131	141	17	116	77	42	8	9
Female	75.8682	White	11.0125	0.63743	11	0	85.5	no	yes	yes	yes	no	no	no	no	9.7	216	4.02	9.7	1.6	94	143	2	42	39	26	15	9
Male	74.6362	Other	3.57431	2.65024	3	1	110	no	yes	yes	yes	no	no	no	no	11.4	157	3.66	13.2	1.9	345	139	9	61	37	31	15	9
Male	81.5622	Black	10.9354	1.74935	11	0	81.1	no	yes	yes	yes	no	no	no	no	9.5	129	3.03	12.1	2	111	133	8	49	52	28	14	11
Male	84.6587	Black	7.85278	2.24695	8	0	81	no	no	yes	yes	no	yes	no	no	7.9	109	2.51	10.9	2.6	122	127	5	52	57	29	15	11
Male	55.7709	Black	82.0187	0.7581	82	0	83.8	no	no	yes	yes	no	yes	no	no	11.9	206	3.95	6.3	1.6	143	138	3	47	31	26	15	8
Male	66.3819	Other	5.16667	1.24756	5	0	107.9	no	yes	yes	yes	no	no	no	no	14.2	193	4.94	9.2	2.3	150	140	8	44	42	38	14	7
Male	37.8105	White	1.54514	3.85617	1	1	77	no	yes	no	yes	no	no	no	no	11.2	156	3.83	19.2	5.9	116	136	6	41	25	30	15	5
Male	77.3376	White	4.06111	1.79975	4	0	108	no	yes	yes	yes	no	no	no	no	11.3	128	3.57	15.5	2.1	323	135	5	59	44	27	14	9
Female	81.6638	White	11.6035	4.89313	12	1	75.4	yes	no	yes	yes	no	no	no	no	7.1	111	3.56	13	4	231	137	9	57	45	26	15	11
Male	53.5137	Other	28.7521	1.56579	29	1	99.6	no	yes	yes	yes	no	yes	no	no	7.7	303	2.57	21.2	3	227	131	13	116	61	60	3	6
Male	40.9104	Black	2.18194	4.53824	2	0	110.4	no	no	no	yes	no	no	no	no	10.1	188	3.59	6.5	12.9	147	141	5	56	33	36	14	6
Female	76.5545	Black	5.82847	2.56383	6	0	73.3	no	yes	no	yes	no	no	no	no	7.7	238	2.51	22	3.6	310	141	4	52	36	31	15	9
Female	77.2315	Black	14.2771	7.0453	14	1	75.5	no	no	no	yes	no	no	no	no	9	153	2.92	24	3.7	182	129	15	108	68	53	13	9
Female	77.1261	Black	6.23472	2.66731	6	0	72.5	no	no	no	yes	no	no	no	no	7.1	227	2.23	6.2	3.5	132	118	4	47	35	19	15	8
Male	76.8652	Black	15.6819	2.89816	16	1	98.3	no	yes	yes	yes	no	yes	no	no	9.9	213	3.35	8.6	6.9	87	136	8	45	46	29	15	11
Male	69.5353	White	16.7403	2.97648	17	0	156	no	no	yes	yes	no	yes	no	no	7.6	183	2.76	8.9	5.4	216	138	5	42	41	16	15	8
Male	61.2259	White	19.2472	3.95842	19	0	80.3	no	no	yes	yes	no	no	no	no	7.6	118	2.28	6.3	9	113	128	6	37	31	27	15	10
Female	62.9003	White	58.7965	2.87922	58	1	88	no	no	no	yes	no	no	no	no	8.6	80	2.8	8.5	0.9	219	137	3	32	36	25	13	6
Male	53.6407	White	3.90069	0.306978	4	0	126	no	no	no	yes	no	no	no	no	8.7	214	2.73	6	1.5	109	132	5	38	23	21	15	8
Male	54.8925	White	5.87917	1.09592	6	0	117.6	no	yes	no	yes	no	yes	no	no	8.4	158	2.88	9.4	0.9	164	143	11	38	31	38	15	7
Male	54.8001	White	9.44931	0.84939	9	0	124	no	yes	no	yes	no	yes	no	no	7.1	131	2.43	8.7	1.1	208	144	11	56	24	33	15	7
Male	75.886	White	39.9778	1.98143	40	0	85	no	yes	yes	yes	no	no	no	no	9.1	282	3.15	12.1	2.3	176	133	11	92	72	32	3	10
Female	89.9508	White	6.48194	1.18737	6	0	72.2	no	yes	no	yes	no	no	no	no	11.8	145	3.71	11.3	1.4	323	140	13	96	83	52	3	12
Male	56.9899	White	42.1201	3.60666	42	0	84	no	no	no	yes	no	no	no	no	8.8	59	2.73	9.7	1.7	364	141	10	58	37	27	13	8
Male	72.4901	Other	4.81111	3.17657	4	0	81	no	no	no	yes	no	no	no	no	9.3	255	3.13	10.8	1.6	271	138	4	50	36	26	14	10
Male	63.6598	Black	33.7007	5.89567	34	0	86.7	no	yes	no	yes	no	no	no	no	9.4	23	4.01	74.7	3.6	238	138	17	86	78	50	14	9
Male	71.1473	Other	35.8667	3.06494	36	1	100	no	no	yes	yes	no	yes	no	no	13.9	212	4.77	23.6	4.3	262	137	9	90	67	42	15	9
Female	78.7648	White	3.34375	0.896616	3	0	53	no	no	no	yes	no	no	no	no	9.3	287	2.99	13.1	2	141	139	3	54	52	24	15	9
Male	83.6348	White	6.73056	4.22059	7	0	84	no	no	no	yes	no	no	no	no	8.9	69	2.58	6.4	5.6	219	135	8	38	42	25	13	13
Male	91.7389	White	3.71944	1.99881	4	0	69.8	no	no	yes	yes	no	no	no	no	12.2	151	3.91	11.3	1.8	240	143	2	42	38	29	14	11
Male	93.4256	White	20.8819	4.22239	21	0	79	yes	no	yes	yes	no	no	no	no	9.2	99	2.84	14.9	3.5	160	138	8	62	54	33	14	10
Male	83.0648	White	4.07847	1.10971	4	0	77.7	no	no	yes	yes	no	yes	no	no	9.2	257	3.06	6.4	2.5	130	142	8	46	42	28	13	15
Male	85.049	White	3.97569	1.19121	4	0	109.7	no	no	yes	yes	no	no	no	no	12.4	157	4.73	7.9	1.5	131	145	3	38	33	32	14	9
Male	56.7313	Black	5.61111	2.58892	5	0	71.8	no	yes	no	yes	no	no	no	no	9	203	3.04	6.1	5	141	137	5	40	13	27	14	6
Male	64.4705	White	8.80556	-0.377663	9	0	61.7	no	yes	no	yes	no	no	no	no	7.3	222	2.54	10.8	0.9	224	144	3	81	42	42	10	7
Male	67.3283	White	16.7563	3.75045	17	0	95	no	yes	no	yes	no	no	no	no	7.6	265	2.6	8.9	11.5	76	138	12	113	74	56	6	8
Male	58.4695	White	10.4549	2.64297	10	1	78.7	no	yes	yes	yes	no	yes	no	no	9.5	83	3.62	6.3	3.1	130	139	10	64	43	36	13	9
Male	65.7974	White	5.34653	3.1838	5	0	90.1	no	no	no	yes	no	yes	no	no	11.8	62	3.77	23.2	1.1	114	144	10	69	63	42	6	8
Female	79.6648	White	4.3625	2.34048	4	1	104.4	no	no	no	yes	no	yes	no	no	9.4	158	3.18	35	1.8	225	147	6	53	53	48	14	8
Female	71.9674	White	8.34306	1.3452	8	0	106	no	no	yes	yes	no	no	no	no	8.6	273	2.91	12.5	5.1	168	130	6	54	46	28	14	10
Female	88.8528	White	7.00069	1.51928	7	1	115.1	no	yes	yes	yes	no	yes	no	no	8.7	208	3.22	24.2	2.2	288	139	10	86	53	38	11	10
Female	73.396	White	33.9924	0.172444	34	0	97.1	no	no	yes	yes	no	no	yes	no	7.7	356	2.4	8	1.7	87	143	5	45	43	27	9	11
Male	84.8777	White	5.12639	3.20346	5	0	84.6	no	no	yes	yes	no	no	no	no	13.9	172	5.02	9.8	3.9	168	132	5	56	54	34	14	9
Male	54.8679	Other	4.08194	2.83711	4	0	71.7	no	no	no	yes	no	no	no	no	10.9	133	3.22	4.5	10.5	318	134	6	58	37	22	15	7
Male	91.5171	White	29.6965	4.68005	30	1	84.3	no	yes	yes	yes	no	yes	no	no	7.1	245	2.63	22.5	2.1	343	132	6	84	68	43	14	11
Female	68.0933	Black	8.62569	-0.527932	8	0	76.2	no	no	no	yes	no	no	no	no	6.3	279	2.55	5.5	0.9	323	150	2	45	34	30	14	8
Male	69.849	Other	4.59167	5.50951	4	0	61.3	no	yes	no	yes	no	no	no	no	12.1	84	4.18	13.2	11	176	137	7	55	40	34	15	8
Male	76.4143	White	8.57431	2.36751	8	0	101.4	no	no	yes	yes	no	no	no	no	8.8	89	2.95	9.4	1.9	128	141	5	56	38	24	13	7
Female	88.7116	White	8.69722	5.99473	9	0	86.5	no	yes	no	yes	no	yes	no	no	10.6	137	3.48	11.4	5.3	208	142	11	58	54	38	15	10
Male	63.4426	Other	17.6972	4.93221	18	1	95	no	yes	no	yes	no	yes	no	no	12.1	100	4.06	16.8	3.7	302	139	14	68	63	32	9	10
Male	61.2587	White	4.86806	0.755468	5	0	77.3	no	yes	yes	yes	no	no	no	no	8.3	430	2.8	13	3.8	179	139	4	42	29	18	15	8
Male	74.6892	White	5.92708	3.97941	6	0	92	no	no	yes	yes	no	no	no	no	7.8	348	2.6	19.1	5.7	170	133	4	37	32	17	15	8
Female	62.5938	Black	13.634	2.43865	14	0	59.2	no	no	no	yes	no	no	yes	no	8	253	3.63	9.9	3.6	68	145	5	36	30	29	11	10
Male	62.9316	White	2.35	0.86507	2	0	120.2	no	no	no	yes	no	no	no	no	11.5	112	3.87	6.6	1.2	116	141	4	31	28	20	15	6
Male	76.1151	White	4.78889	3.23451	5	1	120.9	no	no	yes	yes	no	no	no	no	9.4	184	3.76	12	6.2	287	132	11	55	43	27	15	9
Male	86.6557	White	11.666	4.04123	11	0	77.8	no	no	yes	yes	no	yes	no	no	7.8	94	2.42	20.3	5.5	171	128	7	75	57	37	15	13
Male	64.3699	White	6.75903	-0.137194	6	0	65	no	no	no	yes	no	yes	no	no	10.6	420	3.88	18.6	1.9	243	141	6	75	40	42	15	8
Female	75.617	Black	47.2965	8.06686	47	0	90.7	no	yes	no	yes	no	yes	yes	no	7.1	237	2.76	21.8	4.4	259	131	8	83	67	44	15	10
Male	83.9469	Black	10.1465	3.96989	10	0	84.2	no	no	no	yes	no	no	no	no	11.1	207	3.58	12.3	4	239	155	4	61	42	32	13	11
Male	82.399	White	26.2646	0.795727	26	0	102.4	no	yes	yes	yes	no	yes	no	no	10.9	410	3.41	25.6	4.5	178	134	12	65	59	51	15	12
Male	87.7717	Other	6.21528	3.66241	7	1	66	no	no	no	yes	no	yes	no	no	9.4	103	2.82	9.1	4.5	92	139	11	81	67	33	15	10
Male	62.8541	Black	14.8125	4.85564	15	1	93.3	no	yes	no	yes	no	yes	no	no	9.3	152	3.05	8.7	6.1	500	130	13	93	75	51	15	10
Male	64.8262	White	10.9104	1.2553	11	0	224	no	yes	yes	yes	no	yes	no	no	10.4	187	3.85	9.8	1.6	217	138	4	42	23	26	15	8
Female	69.1773	White	10.8938	0.030806	11	0	55.2	no	no	no	yes	no	no	no	no	7.9	168	2.49	7.4	1	167	140	4	40	24	26	15	8
Female	79.396	White	16.9833	2.75215	17	0	120.5	no	yes	no	yes	yes	no	no	no	8	223	2.67	15.5	4.9	99	143	4	61	45	32	15	13
Female	66.6216	Other	19.6924	-0.959548	19	0	94	no	yes	no	yes	no	yes	no	no	10.8	211	3.53	17	0.7	136	138	9	42	28	38	15	7
Male	69.8345	White	5.02222	0.59773	5	0	137.5	no	no	yes	yes	no	no	no	no	8.3	776	3.89	109.9	3.8	119	142	5	49	50	31	15	10
Male	85.0151	White	8.4375	2.59342	8	0	103.1	no	no	yes	yes	no	no	no	no	8.4	102	2.91	10.3	1.9	160	141	9	48	48	37	15	12
Male	90.9824	White	3.85694	2.47603	4	0	84	no	no	yes	yes	no	no	no	no	7.8	190	2.7	6.6	3.5	102	141	4	45	39	29	14	13
Male	51.4246	Black	5.36042	3.86778	5	0	70.6	no	yes	no	yes	no	no	no	no	9.4	253	3.1	10.5	8.2	110	135	4	57	37	26	15	6
Male	83.2763	White	4.19792	1.71834	5	0	121.1	no	no	no	yes	no	no	no	no	11.1	175	3.65	7.6	1.6	193	136	2	40	35	25	15	9
Male	79.4268	White	34.425	6.53614	34	0	69.2	no	no	no	yes	no	yes	no	no	8.3	271	3.51	19.4	5.3	186	140	7	53	45	28	10	11
Male	71.2733	White	9.73056	1.61203	10	0	103.2	no	no	yes	yes	no	no	no	no	11.3	159	3.81	20.7	1.8	164	140	8	44	42	37	15	10
Female	54.9311	Black	32.5875	2.41648	32	0	144	no	yes	no	yes	no	no	no	no	7.7	274	2.41	10.8	4.7	204	137	5	51	52	24	13	12
Female	55.3141	Black	17.9438	2.07592	18	0	145	no	yes	no	yes	no	no	no	no	9.4	413	2.85	11.3	3.8	80	133	5	55	47	23	13	12
Male	64.0266	Other	2.03472	3.22624	2	0	88.3	no	yes	no	yes	no	no	no	no	9.9	187	4.07	8.5	7	71	137	8	61	42	44	15	8
Male	69.7243	White	5.92361	1.77059	6	0	77.1	no	no	no	yes	no	no	no	no	10.5	134	3.43	8.5	1.8	163	137	9	33	45	32	13	8
Male	85.4593	Other	36.2542	4.57496	37	1	67.2	no	yes	no	yes	no	yes	no	no	9.2	208	3.03	17.6	2.5	74	138	7	70	61	37	15	13
Male	73.4151	White	6.825	1.40004	7	0	89.5	no	no	no	yes	no	no	no	no	9.1	133	3.18	4.6	1.9	171	139	4	50	35	30	14	11
Male	61.3658	White	6.76389	2.17473	6	0	71.8	no	no	no	yes	no	no	no	no	7.4	115	2.73	5.4	2.1	91	148	4	36	32	16	15	12
Female	76.7151	White	6.81944	-0.129635	7	1	49	no	no	yes	yes	no	yes	no	no	8.7	165	2.71	5.4	0.5	174	135	5	66	46	35	14	9
Female	67.8321	Black	44.7069	1.67531	44	0	84.8	no	yes	no	yes	no	no	yes	no	10	196	3.27	7.9	2.3	305	148	6	58	46	37	9	9
Female	67.7346	White	11.9757	2.16017	12	0	99.3	no	yes	yes	yes	no	no	no	no	12.6	178	4.27	8.6	2	174	143	3	43	32	21	15	8
Female	70.8284	White	12.7708	1.66491	13	0	74.7	no	yes	yes	yes	no	no	no	no	10.7	148	3.65	13.7	2.7	192	139	8	51	41	31	13	10
Male	74.1506	White	7.98472	1.7275	8	0	68.8	no	yes	yes	yes	no	yes	no	no	9.4	52	3.04	7.1	1.4	107	141	4	25	41	20	15	11
Male	65.9509	White	6.42847	0.804181	6	0	82	no	no	yes	yes	no	no	no	no	9.9	170	3.36	7.5	1.3	180	142	1	23	28	19	15	8
Female	41.965	Other	11.3063	3.73156	12	0	118.6	no	no	no	yes	no	no	no	no	8	266	2.39	7.5	11.7	87	123	5	55	35	17	15	7
Female	78.3103	White	3.57222	3.07829	4	1	80.8	no	yes	yes	yes	no	yes	no	no	11.2	442	4.41	32.7	9	178	134	15	88	70	46	15	9
Male	81.381	Other	8.63958	2.53557	8	0	69.8	no	yes	no	yes	no	no	no	no	10.3	159	3.24	8.2	3.4	242	134	7	62	50	32	15	11
Female	63.0871	White	2.90069	-0.277985	3	0	73.8	no	no	no	yes	no	no	yes	no	11	291	4.92	6.8	1.1	215	136	0	29	18	32	15	10
Female	77.1194	White	55.9611	3.48174	56	1	104.5	no	yes	yes	yes	no	yes	yes	no	10.6	128	3.43	16.4	3.2	113	137	10	93	73	47	5	12
Male	46.6875	White	2.50069	0.137504	3	1	195	no	yes	yes	yes	no	yes	no	no	9	396	3.28	19.3	2.8	317	140	9	72	53	37	12	4
Male	62.1423	White	59.075	5.926	60	1	114.3	no	yes	yes	yes	no	yes	no	no	8	38	2.75	11.6	3.4	225	154	12	86	62	50	15	11
Male	71.0466	Black	98.7076	2.77265	99	1	60	no	yes	no	yes	no	no	yes	no	8.4	120	2.92	8.1	4	357	163	11	50	39	30	15	10
Male	63.946	White	44.2111	2.48094	44	0	141.1	no	yes	no	yes	no	no	no	no	12.4	184	5.13	9.8	1.2	101	140	3	23	29	33	15	9
Female	91.1399	White	7.525	2.60502	7	0	82.6	no	yes	no	yes	no	no	no	no	8.7	175	2.91	12.2	1.3	121	139	6	46	42	27	12	10
Female	84.8288	Other	11.0715	2.61624	11	0	63.8	no	yes	yes	yes	no	no	no	no	8.7	114	3.45	5.6	2.2	122	138	10	51	53	39	15	11
Female	78.4615	Other	9.25278	1.36054	9	0	60.5	no	yes	yes	yes	no	yes	no	no	8.3	258	3.12	12.7	5	132	133	4	51	44	37	15	8
Male	64.3318	Other	16.1271	1.17701	16	0	194.5	no	yes	no	yes	no	no	no	no	10.4	203	3.77	4.9	1.7	245	140	3	57	28	21	14	7
Male	70.3578	Black	5.07917	3.37705	5	0	79.2	no	yes	yes	yes	no	no	no	no	11.2	228	4.23	6.9	6.4	120	133	9	54	34	43	14	9
Male	70.4916	Black	9.10139	3.36542	9	1	73	no	no	yes	yes	no	yes	no	no	8	228	3.11	5	5.7	128	131	11	81	67	50	7	9
Male	79.9974	Other	8.13681	2.93712	8	0	107.8	no	yes	yes	yes	no	yes	no	no	9.1	123	3.35	23.5	3.2	359	145	10	55	40	28	14	10
Male	64.927	Other	2.52431	1.08694	2	0	83	no	no	no	yes	no	no	no	no	12.2	161	4.04	10.5	1.5	152	138	1	37	29	26	15	6
Female	77.5756	Black	2.66389	0.231117	3	1	86	no	yes	no	yes	no	no	yes	no	9.4	256	3.4	17.4	1.1	205	143	2	45	42	40	14	10
Female	42.1365	Other	4.17639	2.14886	4	0	84.8	no	no	no	yes	no	no	no	no	9.4	184	3.56	9.5	5.7	475	140	4	40	34	14	15	4
Female	73.352	White	33.7424	-0.308701	34	1	76	no	yes	no	yes	no	yes	no	no	7.6	298	2.63	14	1.3	95	140	5	54	35	38	14	8
Female	71.1477	Black	6.18056	0.456454	6	0	101.7	no	no	no	yes	no	no	no	no	9.7	419	3.52	12	2.7	171	137	3	38	38	20	15	8
Male	84.7126	Other	18.5229	1.6128	18	0	111.6	no	yes	yes	yes	no	yes	no	no	12.3	169	4.53	20.8	1.6	216	151	9	59	52	39	15	12
Female	64.5048	White	8.85139	3.53386	9	0	72.1	no	no	no	yes	no	yes	no	no	8	51	2.53	10.6	3.3	112	138	9	53	35	29	15	9
Female	84.6917	Black	15.1312	2.12138	15	0	67.9	no	no	yes	yes	no	no	no	no	7.3	270	2.54	10.1	3.3	190	131	4	67	38	39	14	11
Female	84.6259	Black	21.9326	3.4021	22	0	65	no	no	yes	yes	no	no	no	no	7.5	143	2.66	7.8	4.5	195	141	7	50	40	39	14	11
Female	70.6289	Black	51.1271	1.26616	51	0	82.6	no	no	no	yes	no	yes	no	no	8.6	346	2.8	16.2	3.8	230	138	5	46	35	24	14	9
Male	64.3018	White	8.28403	1.06623	8	0	113.6	no	yes	no	yes	no	no	no	no	11.4	149	4.04	8.4	1	166	146	4	30	32	18	15	7
Male	78.7856	Other	1.85556	-0.228315	2	1	73.4	no	yes	yes	yes	no	yes	no	no	6.8	190	2.14	19	0.8	125	149	3	68	55	43	11	10
Male	43.7321	White	6.88958	4.91839	7	0	79.7	no	no	no	yes	no	no	no	no	10.7	34	3.18	2.9	6.7	181	141	15	84	47	30	15	7
Male	71.8127	White	19.4903	4.64328	19	0	95.3	no	no	no	yes	no	no	no	no	8.1	97	2.62	6.1	12.1	108	138	10	45	52	26	9	8
Female	77.7555	White	42.8083	-0.941106	43	0	55	no	yes	no	yes	no	no	yes	no	8.4	762	2.63	24.6	1.5	157	133	4	48	43	24	15	12
Male	77.3336	White	2.90833	0.0735566	3	0	95.9	no	yes	no	yes	no	no	no	no	9	260	4.66	6.4	1.6	137	143	1	35	33	19	15	10
Male	71.0146	White	11.1562	0.686049	11	0	125	no	yes	no	yes	no	no	no	no	7	372	2.77	6.6	2.1	255	143	8	66	47	32	11	9
Female	91.6372	Other	8.79028	1.94902	9	1	62.3	no	yes	yes	yes	no	no	yes	no	10	162	3.62	11.5	1.5	238	140	5	49	39	32	9	10
Female	77.0513	White	29.3444	0.988318	30	1	74.1	no	yes	yes	yes	no	yes	no	no	8.9	126	2.82	8.9	2.2	66	147	6	57	45	41	14	14
Male	52.9524	White	9.79236	2.0359	10	0	118.5	no	no	yes	yes	no	no	no	no	8.1	136	2.75	5.6	3.5	131	137	5	54	34	19	13	8
Male	50.4144	White	15.3646	3.439	15	0	112	no	yes	no	yes	no	no	no	no	9.2	163	2.92	6.2	7.5	86	135	14	52	49	33	15	8
Male	74.8611	White	15.1056	2.56643	15	0	90.2	no	yes	yes	yes	no	no	no	no	8.7	158	2.94	5.8	4.9	273	133	4	59	48	27	15	10
Male	76.5779	White	8.96667	3.22865	9	0	89.3	no	no	no	yes	no	no	no	no	8.2	79	2.68	6.8	2.1	297	135	6	49	39	19	15	9
Male	79.5244	White	5.77986	0.925032	6	0	75.3	no	yes	yes	yes	no	no	no	no	7.2	157	2.69	8.9	1.1	112	170	4	85	45	38	10	10
Female	82.9274	White	6.34444	1.71194	7	0	88.3	no	no	no	yes	no	no	no	no	14.8	153	4.91	25.3	2.3	232	145	6	70	52	34	15	8
Male	80.8052	Other	7.00208	3.21902	7	1	72.5	no	yes	yes	yes	no	yes	no	no	11.2	136	3.9	15	4.7	118	139	13	44	54	35	15	9
Female	76.2066	White	6.23194	3.44464	6	0	70	no	yes	yes	yes	no	yes	no	no	9.4	52	3.94	17.9	1.9	179	137	9	38	44	30	15	9
Male	70.0188	White	9.91597	3.23941	10	0	89	no	no	yes	yes	no	no	no	no	8.3	193	2.87	13.8	4	74	130	9	76	53	38	15	9
Male	63.3639	White	29.7188	2.0141	30	0	104	no	yes	no	yes	no	no	no	no	10.7	393	4.13	12.7	4.5	201	136	5	44	23	26	14	9
Male	84.9001	Other	15.0174	3.13124	15	0	62.1	no	yes	no	yes	no	no	no	no	8.4	151	2.82	11.3	3	184	143	7	49	53	34	15	9
Male	85.0072	Other	18.9583	1.39052	19	0	61	no	no	no	yes	no	yes	no	no	8	283	2.76	6.3	2.4	142	134	4	54	43	27	14	9
Female	73.2487	White	9.76736	2.11079	10	0	89.2	no	no	no	yes	no	no	no	no	7.6	197	2.63	9	7.2	158	140	6	52	50	28	13	8
Female	82.6102	Other	4.77083	1.82349	5	0	66	yes	yes	no	yes	no	yes	no	no	11.3	254	3.84	11.9	2.9	145	138	8	75	44	39	6	10
Male	70.7434	Other	5.05972	1.323	5	0	74	no	no	no	yes	no	no	no	no	12.8	183	3.82	18.4	1.4	205	137	2	34	34	26	15	7
Male	80.098	White	5.7	-0.50696	6	0	74.5	no	no	no	yes	no	yes	no	no	8.5	224	3.36	6.3	0.7	249	136	1	27	31	27	15	8
Female	62.652	White	7.50347	2.28445	7	0	88.9	no	no	yes	yes	no	no	yes	no	10.8	234	3.52	13.9	4.4	162	141	6	54	39	27	13	10
Female	65.3688	Black	2.45208	-0.104755	2	0	126.6	no	yes	no	yes	no	no	no	no	13.2	294	5.11	16.6	1.3	186	136	5	22	24	32	14	7
Female	72.4891	Black	5.48681	2.046	5	0	109.1	no	no	yes	yes	no	yes	no	no	8.6	196	2.9	10.6	5.7	124	136	7	38	34	27	15	8
Female	78.1298	White	1.67847	1.85358	1	1	70.3	no	yes	yes	yes	no	yes	no	no	10.9	382	4.12	24	3.8	102	132	12	150	87	55	3	10
Male	80.1862	White	28.7861	3.24901	29	0	96.4	no	yes	yes	yes	no	yes	no	no	12.1	150	3.65	14.1	3.5	198	139	12	51	60	39	15	10
Female	57.064	Other	0.753472	9.35679	1	1	87.1	no	no	no	yes	no	yes	no	no	7.4	75	2.4	16	2.3	244	144	14	108	63	51	15	8
Female	57.0144	Other	13.9792	-0.123709	14	0	79.5	no	no	no	yes	no	no	no	no	9.9	331	3.49	10	1.4	159	139	2	32	28	25	15	8
Male	73.5266	White	4.64167	0.650666	4	0	75	no	no	no	yes	no	no	no	no	7.3	129	2.12	7.7	1.1	275	137	4	38	32	24	15	7
Female	85.6222	White	6.43194	3.36893	6	1	76.1	no	no	yes	yes	no	yes	no	no	12.5	137	4.02	8.1	5.4	223	138	7	61	57	38	13	12
Male	78.1418	White	23.75	1.88849	23	0	107.7	yes	yes	yes	yes	no	no	no	no	7.8	145	3.1	9	1.8	177	149	5	43	38	29	14	8
Male	67.5055	Other	10.9146	3.11887	11	0	80.4	no	no	no	yes	no	no	no	no	11.7	209	4.19	11.1	1.2	123	136	1	32	24	26	15	8
Male	75.5409	White	8.02847	2.23287	8	0	90.1	no	yes	no	yes	no	no	no	no	11.9	164	3.82	11.7	3.5	298	138	11	57	61	47	12	9
Female	38.9528	White	33.0187	5.41636	33	1	76.8	no	no	no	yes	no	yes	no	no	8.2	102	2.54	14.1	6.6	98	131	6	50	27	18	15	7
Male	37.7323	Other	8.02917	1.3762	8	0	110.9	no	no	no	yes	no	no	yes	no	14.5	229	4.77	6.3	2.1	86	140	2	29	19	22	15	11
Male	52.4623	White	13.6396	7.27886	14	1	137.2	yes	no	no	yes	no	no	no	no	7.8	35	2.64	10.4	7.2	155	129	16	78	59	22	15	9
Male	79.6531	White	16.3236	0.713247	16	0	69.4	no	no	yes	yes	no	no	no	no	11.6	167	4.09	17.3	1.1	126	136	1	28	27	25	15	12
Male	64.7284	White	12.6562	1.43014	12	0	156.6	no	no	no	yes	no	no	no	no	10.1	203	4.05	8.1	2	176	138	3	28	23	19	15	10
Male	52.1604	Black	8.80972	4.23766	8	1	73.9	no	no	no	yes	no	yes	no	no	11.4	107	3.93	15.9	3.9	127	126	12	86	49	30	14	7
Female	62.2535	White	15.1153	2.85218	15	0	56.8	no	no	yes	yes	no	no	no	no	9.8	172	3.15	7	6.9	239	132	5	61	46	33	15	8
Male	75.0742	White	10.9021	1.20688	10	0	77.5	no	no	no	yes	no	no	no	no	7.3	180	2.54	11.3	1.5	79	142	2	42	33	19	15	7
Female	65.6952	Black	6.90347	2.32193	7	0	86	no	no	no	yes	no	no	no	no	8.3	76	2.83	10	3.4	245	137	5	38	18	28	15	6
Female	75.9031	White	18.7674	2.99518	19	1	86.9	no	no	no	yes	no	no	no	no	7.6	197	2.88	6.2	2.4	165	130	4	44	37	27	15	8
Male	69.0862	Other	6.21944	1.93763	6	0	131	no	yes	yes	yes	no	no	no	no	8	91	2.64	5.3	1.2	93	144	4	38	34	33	15	7
Male	57.6606	White	8.43194	0.31797	8	0	147.2	no	no	yes	yes	no	no	no	no	10.2	176	3.36	10.6	1.1	100	141	4	30	22	20	15	5
Female	81.9665	Black	8.68194	1.77493	8	0	53.2	no	yes	no	yes	no	no	no	no	8.7	200	2.96	13.1	2.2	241	136	5	49	46	39	14	9
Male	73.5156	Black	16.7167	2.25491	16	0	64.4	no	no	yes	yes	no	no	no	no	10	199	4.13	5.8	3.6	417	132	3	44	49	18	15	15
Male	70.7589	Black	9.93264	-0.729548	10	0	62.9	no	no	no	yes	no	no	no	no	9.5	427	3.31	9.6	1.8	163	136	1	40	37	26	15	8
Male	78.146	Other	22.2424	0.62975	22	0	68	no	yes	yes	yes	no	no	yes	no	8.2	296	2.96	8.1	2	244	140	5	63	43	40	12	10
Male	78.6309	Other	20.0611	3.49399	20	0	76.8	no	yes	yes	yes	no	yes	yes	no	8	108	3.65	8.7	2.2	98	146	8	41	42	31	15	11
Female	78.8776	Black	8.29375	1.83681	8	0	89.1	no	yes	no	yes	no	no	no	no	7.7	307	2.83	13	3.1	116	138	5	61	46	34	15	9
Female	75.6231	Black	10.9	0.190996	11	0	97.4	no	yes	no	yes	no	no	no	no	8	361	3.06	8.2	1.3	221	138	6	36	41	34	15	9
Male	88.502	White	55.9493	5.76653	56	1	78	no	yes	no	yes	no	no	no	no	7.1	18	2.38	113.7	1.5	194	135	7	51	58	36	13	12
Male	81.0883	White	15.0771	1.69881	15	0	82.4	no	yes	no	yes	no	no	no	no	10.7	177	3.8	7.3	2.6	162	140	5	45	40	30	12	13
Male	81.6016	White	12.275	1.51066	13	1	76.3	no	yes	yes	yes	no	no	no	no	11.7	176	4.15	22	1.2	198	155	5	27	44	33	15	11
Female	80.3595	Black	2.94097	2.21767	3	0	75.9	no	no	no	yes	no	no	no	no	11.1	216	3.83	3.9	6.6	95	140	5	52	46	23	15	10
Male	68.989	Black	25.9958	1.36073	26	0	94.3	no	yes	no	yes	no	no	yes	no	8.5	177	3.27	9.2	1.6	189	136	2	36	34	33	15	8
Male	69.9197	Black	6.91597	1.5893	7	0	87.2	no	yes	no	yes	no	yes	no	no	7.9	310	2.57	20.5	4.4	387	132	7	51	37	28	15	9
Male	65.0172	White	12.4146	1.32316	12	0	161.4	no	no	yes	yes	no	no	no	no	11.6	188	4.02	21.8	2.5	296	139	3	58	39	34	15	7
Female	88.0732	Black	3.07569	2.10293	3	0	50	no	yes	no	yes	no	no	no	no	9.6	170	2.99	4	4.5	131	138	5	58	37	36	14	9
Female	82.3911	White	24.7701	6.37504	25	0	100.2	no	no	yes	yes	no	no	no	no	9.8	140	2.86	12.8	2.8	293	127	6	41	38	34	14	9
Male	66.1485	White	4.73889	1.45836	5	0	91.9	no	no	yes	yes	no	no	no	no	12.7	269	4.29	8.2	3.3	242	137	2	41	32	26	15	7
Female	47.3845	Black	1.60694	2.04349	2	1	57.2	no	no	no	yes	no	no	no	no	11.2	196	3.64	9.2	4.6	122	143	3	28	28	25	15	5
Female	46.4177	Other	10.209	2.20651	10	0	83.2	no	no	no	yes	no	no	no	no	9.6	202	2.99	16.4	5.5	146	141	4	34	23	30	15	5
Male	84.2623	White	20.5465	3.73309	20	0	98.8	no	yes	yes	yes	no	no	no	no	8.6	45	3.33	6	3.2	111	129	8	73	56	38	14	11
Male	62.1891	Other	30.5847	3.1761	30	0	85.5	no	no	yes	yes	no	no	no	no	7.9	213	2.53	6.6	9.3	150	130	12	48	61	36	15	16
Male	62.5621	Other	9.10208	2.96717	9	1	82.5	no	no	yes	yes	no	no	no	no	7.9	177	2.76	8.7	5.1	104	138	6	53	35	23	14	9
Male	60.8234	Other	32.8778	2.77846	33	0	107	no	yes	no	yes	no	yes	yes	no	10.5	185	3.18	9.9	7.3	179	135	10	44	40	40	15	8
Male	83.4996	Other	11.8278	3.1491	12	1	80.4	no	yes	yes	yes	no	yes	no	no	12.5	238	5	28.8	4.4	250	132	8	65	56	45	14	10
Male	73.9846	Other	14.9597	4.08898	15	0	89	no	yes	yes	yes	no	yes	no	no	9.2	125	3.15	14.5	2.2	249	137	8	49	51	35	15	11
Female	71.7199	Black	24.7986	0.299118	25	0	64	no	yes	yes	yes	no	yes	no	no	8.5	306	2.79	19	1.7	340	147	10	72	47	48	14	10
Female	72.0188	Black	3.56597	0.0485462	3	0	60.8	no	no	no	yes	no	yes	no	no	8.6	240	2.83	11.8	1.7	301	151	7	63	41	24	12	9
Male	53.3867	Black	9.32014	1.72792	9	0	268	no	yes	no	yes	no	no	no	no	10	218	4.1	7.9	3.2	244	139	5	65	28	34	14	7
Male	75.9521	White	111.727	0.564543	112	0	80	no	yes	yes	yes	no	yes	no	no	9.5	198	3.69	8.3	1.8	163	138	5	51	37	33	15	10
Male	76.5924	White	9.21181	-0.583053	9	0	66.1	no	no	yes	yes	no	no	no	no	8.4	151	2.6	4.2	0.9	128	139	3	54	46	33	11	9
Female	79.9446	Other	0.795833	1.95441	1	0	82.3	no	no	yes	yes	no	no	no	no	9.3	266	3.19	8.5	6.4	228	138	5	63	37	38	15	9
Male	85.6328	White	36.466	4.45311	36	1	81.9	no	no	yes	yes	no	no	yes	no	8.2	106	2.89	11.1	3.8	144	137	6	46	53	34	14	11
Male	85.5232	White	8.56111	2.07847	8	0	77	no	no	no	yes	no	no	no	no	7.6	109	2.46	3.6	2.1	210	141	6	57	42	28	14	9
Female	91.5738	White	8.14861	2.82615	8	0	53.7	no	no	no	yes	no	no	no	no	9.7	137	3.22	10.6	1.4	215	143	7	47	48	30	14	13
Female	81.3142	White	15.0785	0.0289791	15	0	88.9	no	no	yes	yes	no	yes	no	no	8.3	260	3.14	6.9	1.2	92	140	2	41	33	28	15	10
Female	81.1491	White	4.29236	-0.0299423	4	0	80.8	no	no	yes	yes	no	no	no	no	8.3	207	3.06	7	1.2	152	140	2	42	37	28	15	11
Male	72.1939	Black	4.81042	2.18	5	0	75	no	no	no	yes	no	no	no	no	9.7	130	2.91	12.3	5.3	130	136	6	33	46	18	13	7
Male	67.6153	White	25.809	2.61555	26	1	85.8	no	no	no	yes	no	yes	no	no	15.1	157	5.31	6.6	1.3	229	149	3	73	39	33	14	7
Female	83.9782	White	6.25833	3.76575	6	1	60.9	no	no	no	yes	no	yes	no	no	9.6	125	3.53	18	4.3	100	145	16	99	74	38	8	10
Female	58.1647	Black	4.31736	1.25318	4	0	65.3	no	yes	no	yes	no	no	no	no	8.1	210	2.93	8.5	1.5	96	142	1	42	13	29	15	6
Female	89.0601	Black	29.984	-0.247197	30	1	72.9	no	yes	yes	yes	no	yes	no	no	8.8	395	3.36	20.9	1.3	200	141	9	59	56	30	15	9
Female	67.0615	Black	12.1153	2.62253	12	0	92.1	no	no	no	yes	no	no	no	no	7.9	235	2.82	10.4	6.7	154	147	5	45	25	32	14	6
Male	56.4676	Other	16.0368	3.66276	16	0	60.6	no	no	yes	yes	no	no	no	no	10.5	134	3.53	19.8	7.1	208	137	6	55	49	36	15	6
Male	71.3766	Other	31.1104	0.636122	31	0	88.6	no	yes	yes	yes	no	yes	yes	no	13.1	220	4.78	9.6	1.8	160	142	1	20	39	32	15	13
Female	72.7239	White	9.28264	0.12053	9	0	72.7	no	no	no	yes	no	no	yes	no	8.4	216	2.75	11.6	1.4	211	140	5	35	44	30	8	11
Male	82.7444	White	3.76111	2.86539	4	1	69.6	no	yes	no	yes	no	yes	no	no	10.6	197	3.78	9.3	4.6	266	157	12	81	57	39	9	12
Male	56.2536	Black	31.0042	0.677879	31	0	100.7	no	no	no	yes	no	yes	no	no	7.6	497	2.62	10.8	3.1	106	139	2	40	19	21	15	7
Female	65.9378	White	12.6549	2.72809	12	0	93.5	no	no	yes	yes	no	no	no	no	8.9	151	2.75	11.8	3.7	272	140	7	48	35	33	15	6
Male	73.9594	White	10.7028	1.35431	10	0	68.3	no	yes	no	yes	no	yes	no	no	12.4	111	4.06	3.5	1.1	96	149	1	24	28	20	15	9
Male	61.7302	White	2.34792	2.49753	3	1	119.6	no	no	no	yes	no	yes	no	no	17.6	90	5.96	7.7	1.4	192	137	8	71	38	30	11	8
Male	81.0728	White	55.0486	3.34525	55	0	81.4	no	yes	yes	yes	no	yes	no	no	7.3	287	2.4	7.6	3.2	71	145	7	89	76	41	12	12
Male	76.0318	White	9.16389	2.3127	9	0	95	no	no	yes	yes	no	no	no	no	11.3	116	3.79	5.3	1.7	173	137	5	53	32	29	15	10
Male	77.1877	Black	6.85903	0.784381	7	0	75.4	no	no	yes	yes	no	no	no	no	11.1	170	4.86	12.3	1.7	237	138	5	63	52	38	14	9
Male	67.87	White	8.04861	2.89877	8	0	88.2	no	no	yes	yes	no	no	no	no	7.7	42	2.81	4	1.5	192	139	10	55	28	35	15	11
Male	83.489	Black	19.7924	0.201634	20	0	56.4	no	yes	yes	yes	no	yes	no	no	11.5	140	3.74	7.8	1.2	288	157	7	70	47	40	15	9
Female	79.5089	White	13.7361	3.17336	14	0	80.5	no	yes	yes	yes	no	yes	no	no	9.9	202	3.53	10.8	2.3	128	138	7	43	43	35	14	9
Male	71.5354	White	1.16042	3.05445	1	1	70.3	no	no	yes	yes	no	yes	no	no	10.4	210	3.17	24.1	4.6	445	136	9	78	64	47	13	11
Male	58.3178	White	7.81319	3.79336	8	0	76.3	no	no	no	yes	no	no	no	no	8.6	74	2.81	5.7	3.8	220	132	6	49	26	22	15	11
Male	60.1741	White	19.6479	1.12621	19	0	139	no	yes	yes	yes	no	yes	no	no	14.9	192	5.32	28.5	2	217	136	8	53	47	41	15	9
Male	61.7788	White	52.7375	2.68337	53	0	109.8	no	yes	yes	yes	no	no	no	no	6.6	151	2.22	14.9	2.9	153	148	12	47	41	44	13	10
Male	76.8501	White	11.1146	2.22033	11	0	87.6	no	yes	yes	yes	no	no	no	no	12	145	4.22	9.3	2.9	113	146	4	40	33	23	14	9
Male	73.8969	White	1.14514	0.532057	1	0	88.3	no	yes	no	yes	no	no	no	no	12.3	187	4.39	8.9	1.6	151	141	2	47	33	33	15	9
Male	71.2415	Other	19.6708	3.31144	20	0	98.7	yes	yes	yes	yes	no	yes	no	no	12.6	160	4.72	16.7	5	197	140	13	58	56	39	15	9
Female	70.6976	Black	30.8306	0.800582	31	1	70	no	no	yes	yes	no	yes	no	no	7.1	244	2.52	46.2	2.5	95	139	6	75	42	31	7	9
Male	70.7627	White	36.2194	1.34665	36	0	103.9	no	yes	yes	yes	no	yes	no	no	9.8	355	3.37	12	1.7	278	134	2	59	38	33	15	8
Male	72.833	White	9.925	0.942919	10	0	90	no	no	yes	yes	no	no	no	no	11.6	174	3.79	11	1.5	304	141	2	34	29	26	15	10
Male	86.4123	White	21.2583	3.03771	21	0	88	no	yes	yes	yes	no	yes	no	no	11.6	146	4.33	7.9	2.5	248	147	11	53	41	43	14	13
Male	47.8705	White	1.19097	4.26443	1	1	151	no	yes	no	yes	no	yes	no	no	6.9	106	2.18	22.3	5.2	104	132	15	104	77	42	15	5
Female	60.7321	Other	30.991	3.19544	31	0	89.9	yes	yes	yes	yes	no	no	no	no	8	119	2.82	14.8	1.4	246	136	11	44	49	37	15	9
Male	90.7684	White	20.0715	1.97728	20	0	70	no	yes	yes	yes	no	yes	no	no	11.7	152	3.88	17.5	1.9	163	141	8	44	54	41	15	11
Male	73.1275	White	1.05694	1.60056	1	1	82.6	no	no	yes	yes	no	yes	no	no	8.5	360	3.32	21.8	2.1	292	141	12	88	67	45	15	9
Male	88.3183	White	13.5972	2.97501	13	0	140	no	yes	yes	yes	no	no	no	no	9.7	151	3.17	19.8	2.1	254	144	7	50	46	34	13	11
Male	64.8085	Black	24.8215	4.43455	25	0	130	no	yes	yes	yes	no	yes	no	no	7.5	131	2.36	4.9	8.4	289	133	10	68	56	45	13	11
Male	73.9162	White	20.541	0.109229	21	1	66.3	no	no	yes	yes	no	no	no	no	7.9	270	2.74	17.6	1.6	297	126	1	40	31	26	15	10
Male	73.6375	White	38.709	0.40012	39	0	77.2	no	yes	yes	yes	no	no	no	no	8.4	227	2.79	6.3	1.5	232	129	2	35	34	17	15	10
Female	79.4735	White	13.8451	4.19014	14	0	66.8	no	no	no	yes	no	no	no	no	8.2	126	2.63	8	5	67	126	7	69	51	31	15	11
Female	79.8421	White	8.18333	2.53194	8	0	60.8	no	yes	yes	yes	no	no	no	no	7.9	97	2.64	6.8	2.2	202	140	6	56	37	32	15	11
Female	68.0369	Black	2.80139	2.87902	3	1	120	no	no	yes	yes	no	yes	no	no	12.1	276	4.2	15.7	7.8	103	126	9	84	52	39	11	7
Female	67.8364	Black	9.45208	2.34282	9	0	115	no	yes	yes	yes	no	no	no	no	11.4	270	3.82	14.7	5.1	99	131	5	63	44	30	15	9
Female	73.0682	White	37.759	-0.42218	38	0	151	no	yes	no	yes	no	yes	no	no	7.8	349	3.57	17.1	1.3	208	140	4	37	28	31	15	11
Female	88.1112	White	4.60069	2.33317	4	0	59.1	no	yes	no	yes	no	no	no	no	7.5	180	2.54	25	1.9	200	140	4	56	55	32	14	11
Male	73.733	Other	37.8507	2.32532	38	0	96.5	no	yes	yes	yes	no	no	no	no	11.6	272	3.95	15.2	2.2	193	143	5	56	36	33	15	13
Male	74.0106	Other	13.6132	2.63399	13	0	98.9	no	yes	yes	yes	no	no	no	no	9.1	176	2.71	12.6	2.7	144	137	2	57	31	26	15	9
Male	53.8932	White	16.9639	2.60942	17	0	111.3	no	no	no	yes	no	no	no	no	10	156	3.03	16.8	2	164	139	9	55	51	37	15	7
Female	77.697	White	21.216	4.15817	21	0	95.8	no	yes	yes	yes	no	no	no	no	11.8	95	4.4	33.5	2.3	124	139	11	84	54	49	15	11
Male	70.33	White	34.9465	4.19766	35	0	73.5	no	yes	yes	yes	no	yes	no	no	7.2	195	2.41	12	4.8	162	142	7	60	43	39	14	9
Female	83.1363	Other	5.90139	1.52607	6	0	75.1	no	yes	no	yes	no	no	no	no	8.7	135	2.76	24.5	1.9	145	136	9	66	52	35	15	9
Male	69.5784	White	6.84861	2.33686	7	0	146	no	no	yes	yes	no	no	no	no	10.1	219	3.38	19.2	5.1	394	136	8	66	49	31	14	7
Male	81.64	White	19.1417	2.7911	19	1	67	no	yes	yes	yes	no	yes	no	no	11	102	3.83	6.2	2	377	139	4	43	39	23	15	11
Male	67.1827	Black	3.59028	5.97437	3	0	100.6	no	no	no	yes	no	no	no	no	10.2	114	3.75	9.2	13.5	204	138	7	41	33	16	15	7
Male	68.2622	White	18.0132	2.03986	18	0	74.8	no	no	yes	yes	no	no	no	no	11.9	153	3.79	9.4	1.3	244	134	3	52	32	30	15	8
Male	74.6467	Other	25.7049	1.93708	25	0	53.4	no	yes	no	yes	no	no	no	no	7.5	258	2.33	22.1	4.9	296	146	8	64	57	31	14	10
Male	68.4168	White	35.7563	0.634753	36	0	140	no	yes	no	yes	no	yes	no	no	8.8	277	3.54	6.6	1.4	228	149	5	46	41	29	15	6
Female	67.4496	Other	15.8181	5.39771	16	0	82.1	no	no	no	yes	no	yes	no	no	7.8	14	2.46	2.7	2.6	148	138	7	58	35	24	15	13
Female	66.0586	Other	13.9493	6.81634	14	0	95.1	no	yes	no	yes	no	no	no	no	8	12	2.72	5.4	4.9	222	128	11	67	38	30	14	11
Female	87.4392	Black	6.35417	1.59864	6	0	90	no	yes	no	yes	no	no	no	no	9.8	133	3.31	12.4	1.9	206	136	5	48	41	38	15	9
Female	62.7265	White	3.2	1.91231	3	0	72.2	no	yes	no	yes	no	no	no	no	10.1	234	3.51	6.8	2.4	113	136	4	45	35	34	15	10
Male	64.0013	White	7.29306	1.4942	7	0	102.4	no	no	no	yes	no	no	no	no	8.4	185	2.8	9.8	2.2	142	133	3	47	26	26	14	8
Male	89.7916	Black	6.48056	3.07039	6	0	61.9	no	no	no	yes	no	yes	no	no	7.5	123	2.34	7.8	7.9	104	135	7	65	53	34	13	10
Male	69.1266	White	10.0076	4.38686	10	0	94.4	no	yes	yes	yes	no	yes	no	no	11.8	53	3.81	47.6	4.9	265	137	12	77	66	44	13	7
Female	66.5302	White	20.4618	4.33493	21	1	106.9	no	yes	yes	yes	no	yes	no	no	8.4	44	2.48	13	1.9	110	150	17	84	68	47	7	11
Male	55.8453	White	39.9937	2.30317	40	0	140	no	no	no	yes	no	no	no	no	9.6	288	3.35	9.5	2.3	368	136	7	57	37	48	15	7
Male	63.9368	Black	4.79653	5.01625	5	1	98	no	yes	yes	yes	no	no	no	no	10.3	275	3.65	15.4	9.6	245	134	9	56	47	34	15	7
Male	60.8327	Black	8.41597	2.17442	8	0	100	no	no	no	yes	no	no	no	no	9.9	193	3.46	10.1	3.5	159	145	10	50	38	30	15	8
Female	72.3205	White	15.4993	2.0651	15	0	103.1	no	yes	no	yes	no	no	no	no	10.5	117	3.71	10.8	1.6	119	136	6	51	42	21	14	8
Female	69.0828	Other	17.6257	1.43745	17	0	90	no	yes	no	yes	no	no	no	no	10.6	269	3.59	24.4	1.5	109	136	4	74	36	38	15	12
Female	65.9927	Black	135.857	0.758027	136	0	71.7	no	yes	no	yes	yes	yes	no	no	7.8	373	2.91	16.6	3.1	283	127	3	67	39	25	15	11
Male	68.5478	Other	12.5444	0.36059	12	1	89.2	no	no	no	yes	no	yes	no	no	11.2	172	3.69	18.1	1.1	237	153	5	64	55	52	7	7
Male	66.2745	Black	23.9146	0.875282	24	0	110	no	yes	no	yes	no	yes	no	no	11.8	355	4.43	18.8	3.7	180	131	9	74	36	44	14	8
Male	68.2547	Other	25.6854	0.718062	26	1	115	no	yes	no	yes	no	no	no	no	10.8	204	4.34	4.6	2.9	196	138	11	86	43	39	9	11
Male	67.8322	Other	11.2361	1.76221	11	0	114	no	yes	no	yes	no	yes	no	no	12.1	187	4.7	20.4	3.3	188	134	11	55	38	32	14	8
Male	81.4612	White	0.583333	8.40445	1	1	92.2	no	yes	no	yes	no	no	yes	no	11.4	147	3.91	16.8	5.5	315	145	15	68	62	53	15	13
Male	65.9256	White	13.6875	4.38902	13	0	107.6	no	no	no	yes	no	no	no	no	10.6	196	3.43	25.1	6.6	173	141	12	73	59	47	15	7
Female	69.7257	Black	21.6451	2.51247	22	1	51.7	yes	yes	no	yes	no	no	yes	no	8.4	158	3.06	13.9	2.5	100	150	18	107	69	48	3	9
Female	49.2795	White	13.4201	3.17414	13	0	133	no	no	no	yes	no	no	no	no	7.3	40	2.19	7.5	1.7	246	122	9	58	43	18	15	7
Female	80.5359	Other	14.8701	2.2967	15	0	89	no	yes	no	yes	no	no	no	no	8.6	51	2.92	8.6	1.1	132	135	8	27	40	36	15	11
Female	67.7332	White	6.69097	0.921566	7	0	85.6	no	no	no	yes	no	no	no	no	7.5	223	2.43	10.1	1.9	366	143	5	43	26	21	15	9
Female	71.515	Black	16.4785	0.516542	16	1	121.6	no	yes	no	yes	no	no	no	no	9.9	249	4.54	5.6	1.4	170	143	3	35	37	29	13	9
Female	89.0562	White	19.2451	3.36344	20	1	78.3	no	no	no	yes	no	yes	no	no	7.1	149	2.97	18.6	3.2	89	139	10	77	69	28	14	10
Male	71.4914	Other	137.585	3.64371	138	0	64.3	no	yes	yes	yes	no	yes	yes	no	7.2	179	2.3	14.8	4.8	128	130	13	112	76	56	3	9
Male	72.106	Other	15.8917	3.40546	16	1	55.4	no	yes	yes	yes	no	yes	no	no	8.5	105	2.84	21	5.6	125	134	7	73	48	33	13	8
Male	66.3054	Other	9.93889	1.25041	10	0	67.4	no	no	no	yes	no	no	no	no	8.2	153	2.87	11.2	2.7	100	146	5	79	50	39	12	7
Male	75.81	Other	9.92014	3.05402	10	1	145	no	yes	no	yes	no	yes	no	no	9.3	280	2.91	63.2	4.9	278	145	13	67	65	49	11	9
Female	87.9988	Black	3.83264	0.991094	4	0	123.5	no	no	yes	yes	no	no	no	no	8.2	221	2.83	16.1	1.9	293	139	4	44	48	37	14	9
Female	94.7458	White	14.8826	1.8348	15	0	49.1	no	yes	yes	yes	no	no	no	no	10	191	3.91	11.1	2.4	99	147	6	78	59	45	13	12
Female	84.8483	White	9.75972	-0.648412	10	0	67	no	no	no	yes	no	no	no	no	12.3	674	4.94	24.7	1	131	148	4	42	44	38	15	11
Female	84.9763	White	8.77708	0.00397046	9	1	70.6	no	yes	no	yes	no	no	no	no	9.2	860	3.7	31.9	2.7	120	140	10	65	68	46	14	12
Male	65.5898	White	5.44722	4.36005	5	1	77.6	no	no	yes	yes	no	no	no	no	12.3	252	4.26	19.5	6.3	205	134	12	67	57	35	15	8
Male	63.1425	White	10.4326	2.14282	10	0	80	no	no	yes	yes	no	no	no	no	8.3	271	2.84	17.1	6.1	166	147	10	45	39	29	15	9
Male	58.6379	Other	34.3215	3.22651	35	1	100	no	yes	yes	yes	no	yes	no	no	14.9	97	4.49	4.2	5.7	259	135	7	74	40	31	15	8
Female	86.3145	White	16.4438	1.33624	16	1	49.3	no	no	no	yes	no	yes	no	no	7.9	301	2.78	17.5	1.6	281	142	6	80	53	44	13	10
Male	65.7162	White	21.0625	2.18903	21	0	107.2	no	no	yes	yes	no	yes	no	no	12.3	195	4.35	13.8	3.6	117	130	5	51	32	34	14	8
Female	87.1659	White	16.5604	1.03858	16	0	54.8	no	no	no	yes	no	yes	no	no	8.7	145	2.77	24.9	1.7	123	143	12	64	65	43	13	11
Male	62.6414	Black	9.08403	3.60379	9	0	108.6	no	yes	no	yes	no	yes	no	no	12.2	144	5.57	5.3	6.1	151	138	6	46	39	33	14	7
Female	79.6643	Other	14.9833	-0.591249	15	0	104.4	no	yes	no	yes	no	no	no	no	9.4	345	3.52	15.9	1.2	126	128	3	46	48	30	13	8
Male	65.9925	White	43.9743	2.32129	44	0	93.5	no	no	no	yes	no	no	no	yes	8	45	2.74	0.1	1.4	311	139	5	62	66	22	15	11
Male	72.0353	White	10.0799	0.951521	10	0	68.2	no	yes	yes	yes	no	yes	no	no	9.4	384	3.43	31.8	2.5	188	132	3	67	44	33	15	10
Female	82.8211	White	37.8771	1.56124	38	0	69.4	no	yes	yes	yes	no	yes	no	no	8.1	233	3.02	17.8	3	223	136	6	93	60	44	14	9
Male	82.5689	White	2.87986	1.11661	3	1	70	no	no	no	yes	no	yes	no	no	9.7	242	3.02	11.1	1.8	186	135	7	61	58	39	15	10
Female	89.2844	Other	7.81458	1.5117	8	1	96.6	no	no	no	yes	no	yes	no	no	10.8	196	3.72	15.2	2.6	136	136	8	84	59	35	13	10
Female	78.6428	White	8.78542	1.15612	9	0	53.7	no	no	no	yes	no	no	yes	no	10	182	3.22	16.6	1.8	141	138	6	34	30	34	15	9
Male	66.796	Other	20.2264	3.94522	21	1	75.6	no	yes	no	yes	no	no	no	no	5.9	142	1.24	35.9	2.6	216	135	7	97	78	45	10	9
Female	76.749	White	12.0431	0.437909	12	0	78.7	no	yes	no	yes	no	no	no	no	7.2	194	2.73	8.5	1.9	266	142	5	46	28	26	15	11
Female	89.7415	White	3.12639	4.99306	3	1	66.7	no	yes	yes	yes	no	yes	no	no	7.3	197	2.22	24.6	6.4	110	141	10	62	51	36	13	9
Female	69.63	White	8.38194	-0.287866	8	0	69.1	no	no	no	yes	no	no	no	no	11.1	293	4.11	13.4	1.2	283	140	5	32	25	30	15	8
Female	75.9492	White	11.8875	0.453145	12	0	69.8	no	no	no	yes	no	no	no	no	9.3	213	2.82	12.8	1.2	139	134	5	22	35	34	15	9
Male	92.0716	White	6.74097	2.25972	7	0	68.9	no	no	yes	yes	no	yes	no	no	10.3	178	3.22	19.6	2.3	113	133	8	60	48	25	15	10
Male	65.0557	Other	10.6465	1.7679	11	0	131.2	no	no	yes	yes	no	no	no	no	7.3	219	2.69	14.8	2.6	219	138	2	58	29	21	15	8
Female	86.3339	White	3.07431	2.60416	4	1	64.6	no	yes	yes	yes	no	no	no	no	6.7	262	2.23	15.5	3.5	176	141	9	77	66	43	10	11
Male	66.3446	Other	29.7431	3.62583	29	0	62.4	no	yes	no	yes	no	yes	no	no	7.4	182	2.69	13.5	5.6	214	135	7	56	39	24	15	8
Male	69.0841	Other	6.96597	6.86295	7	0	62.1	no	no	no	yes	no	yes	no	no	12.3	30	4.33	26.8	5.1	151	136	12	55	51	30	15	8
Female	58.2259	Black	8.69792	2.48391	9	0	97.7	no	no	yes	yes	no	no	no	no	12	222	3.81	18	3.6	240	135	4	47	33	30	15	7
Female	57.8035	Black	58.8819	2.09865	59	0	115.6	no	yes	yes	yes	no	no	no	no	7.9	286	2.64	16.2	8.6	178	140	9	60	66	43	15	6
Male	69.1146	Other	9.97431	3.39098	10	0	96.6	no	yes	yes	yes	no	no	no	no	13.5	205	4.7	6.8	8.5	283	135	6	42	32	31	14	11
Male	77.2464	White	19.7937	1.85114	20	0	98.5	no	yes	yes	yes	no	no	no	no	10	153	3.75	9.2	2.5	267	139	4	41	35	20	15	9
Male	70.2911	White	10.309	5.32413	11	1	72.6	no	no	yes	yes	no	yes	no	no	8.7	42	2.56	10.4	2.5	158	126	12	69	55	28	14	13
Female	79.5355	Other	10.0208	1.1281	10	0	50.1	no	no	yes	yes	no	no	yes	no	10.4	161	2.45	4.6	2.4	116	149	5	50	53	36	12	11
Female	78.0873	White	11.9167	-1.41947	12	0	68.8	no	yes	yes	yes	no	no	no	no	9.5	418	3.83	15	0.9	248	137	2	44	31	35	14	9
Male	75.4206	White	11.525	2.33852	12	1	75.8	no	no	yes	yes	no	yes	no	no	7.9	121	3	11.1	1.5	115	137	8	52	53	34	14	10
Male	66.684	Other	25.3597	1.74044	25	0	157	no	yes	yes	yes	no	no	no	no	12.5	157	3.83	11.9	2.1	180	145	10	49	48	40	15	8
Male	55.7558	White	8.45069	1.75548	8	1	80	no	no	no	yes	no	yes	no	no	9.6	216	2.94	10	1.7	265	134	6	40	35	31	15	7
Female	45.9069	Other	0.7625	0.115769	1	1	99.5	no	no	no	yes	no	no	no	no	14.8	304	4.82	13.2	0.9	352	147	8	37	22	35	15	5
Male	82.2511	White	13.0257	0.596644	13	0	82.5	no	no	no	yes	no	no	no	no	10.2	157	3.31	16.6	1.3	142	140	8	33	49	42	15	10
Female	70.2407	White	6.23264	3.05006	6	1	99.9	no	no	yes	yes	no	yes	no	no	9.6	257	3.07	23.1	5.8	130	131	5	74	38	24	15	8
Male	89.2355	White	10.1937	-0.0819934	10	0	83.7	no	yes	yes	yes	no	no	no	no	8	240	2.49	9.5	1	168	141	10	57	60	45	7	10
Male	91.2305	Other	12.8278	2.57653	13	1	84.6	no	no	yes	yes	no	yes	no	no	8.5	104	2.83	5.5	2.6	102	140	8	49	47	36	14	10
Male	49.6399	White	1.02847	8.14636	1	1	112.1	no	yes	no	yes	no	yes	no	no	10.6	51	3.54	19.3	5.2	209	134	13	96	50	40	15	6
Male	82.1411	Other	3.92986	3.19745	4	1	43	no	yes	yes	yes	no	no	yes	no	11.2	180	3.32	9.6	1.7	119	146	4	59	51	41	7	12
Male	70.3444	White	35.6771	0.159412	36	0	115	no	no	no	yes	no	no	no	no	12.5	202	4.57	8.8	1.2	174	137	2	38	29	33	13	8
Male	63.3382	Black	12.1139	2.56579	12	0	158	no	yes	yes	yes	no	no	no	no	10.7	202	4.31	13.6	2	176	146	5	47	44	23	15	7
Male	65.6204	Black	2.53125	2.21332	2	0	106.2	yes	yes	yes	yes	no	no	no	no	7.3	303	2.64	22.1	2.5	122	136	6	63	43	34	14	8
Male	59.8661	Black	5.12431	3.26239	5	0	133.9	no	yes	no	yes	no	yes	no	no	12.5	93	4.05	10.1	4.6	110	136	9	50	36	31	10	9
Male	60.174	Black	24.6424	2.58496	25	0	134.8	no	no	no	yes	no	no	no	no	11.7	126	3.9	5.6	5.4	98	138	6	40	34	19	15	8
Male	60.3944	Other	66.3944	5.88784	66	0	75.3	no	yes	yes	yes	no	yes	no	no	8	66	2.55	7.7	11.5	79	134	8	58	38	18	15	8
Male	80.397	White	3.33889	2.4747	3	1	70	yes	no	yes	yes	no	yes	no	no	9.1	180	2.93	24.7	2.4	386	132	11	90	55	47	14	13
Male	63.361	White	9.06319	2.41831	9	0	116	no	no	no	yes	no	yes	no	no	11.1	259	3.61	7.9	8.4	122	140	7	66	42	36	15	6
Male	64.1698	White	23.9	1.21884	24	0	124.2	no	no	no	yes	no	no	no	no	7	279	2.32	19.1	3.4	168	134	3	56	34	15	15	9
Male	63.9994	White	59.0215	4.0373	59	0	118	no	yes	no	yes	no	yes	no	no	9.6	268	3.2	19.3	8	294	133	12	39	44	27	15	9
Female	63.0185	Other	43.0465	2.29905	43	0	88	no	no	no	yes	no	no	no	no	8.1	89	2.57	10.9	2	139	139	5	63	50	32	15	7
Male	71.1376	Other	19.3431	3.77352	19	0	96.6	no	no	yes	yes	no	yes	no	no	10.5	204	3.12	12.5	5.8	316	131	9	89	47	47	14	10
Female	76.942	White	19.134	5.61337	19	1	72	no	no	no	yes	no	no	no	no	8.1	163	2.55	14.5	2.3	301	139	6	55	38	37	15	9
Female	70.2431	Other	2.70556	2.66289	2	0	77.5	no	no	no	yes	no	no	no	no	10	191	3.38	9.7	6.7	219	136	6	57	41	41	14	10
Male	70.9497	Other	15.2104	0.997022	16	1	89.1	no	no	no	yes	no	yes	no	no	15.2	201	4.99	5.4	1.1	194	139	1	64	21	31	15	8
Male	82.5663	Other	25.9882	1.68063	26	1	117	no	yes	yes	yes	no	yes	no	no	7.2	299	2.31	28.5	1.5	182	137	10	115	70	55	15	10
Male	77.544	White	7.05764	1.86682	7	0	134.2	no	no	yes	yes	no	no	no	no	11.5	149	3.8	8.5	1.8	147	141	3	49	30	21	15	10
Female	91.9363	Other	5.69167	-0.904693	6	0	100	no	yes	no	yes	no	no	no	no	13.2	290	4.56	9.5	0.7	146	140	1	18	31	23	15	10
Female	91.3889	White	2.95556	3.71534	3	1	65.3	no	yes	yes	yes	no	yes	no	no	10.5	80	4.07	9.3	3.8	127	146	13	70	62	39	11	11
Male	58.5674	White	41.6069	1	42	1	81.9	no	no	no	yes	no	no	no	no	14.6	219	4.57	5.5	1	327	137	3	28	26	23	15	5
Male	62.3069	White	13.7458	0.406475	14	0	74.8	no	yes	no	yes	no	yes	no	no	10.4	169	3.37	22.6	0.8	174	136	2	36	21	28	14	7
Male	81.1329	White	19.1403	2.43296	19	0	77	no	no	yes	yes	no	no	no	no	9.7	93	3.15	8.9	1	182	137	9	57	46	42	15	9
Male	81.0131	White	4.96597	2.69981	5	0	59.1	no	yes	yes	yes	no	no	no	no	11.8	177	3.95	12.3	2	175	140	9	84	63	44	15	9
Male	68.572	White	24.0868	4.27606	25	1	88.6	no	no	no	yes	no	yes	no	no	9.6	62	3.33	2.2	4.5	273	134	9	41	42	26	14	8
Male	75.6113	Black	5.36111	2.99831	5	0	85	no	no	yes	yes	no	no	no	no	7.8	151	2.8	7.8	7.5	79	138	6	53	37	29	15	8
Female	75.7914	Black	7.02639	3.09101	8	1	55.9	no	no	yes	yes	no	yes	no	no	11.6	213	4.7	14.4	2	144	144	3	42	35	24	15	11
Female	86.5977	White	15.5208	1.38904	15	0	56.7	no	yes	yes	yes	no	no	yes	no	9.8	151	3.26	8	1	96	145	8	88	53	56	6	12
Female	84.1865	White	7.9375	1.748	8	0	68.2	no	yes	no	yes	no	no	no	no	15	175	5.08	16.3	2.2	183	157	3	66	48	47	15	10
Male	51.4397	White	30.2472	1.75943	30	0	113	no	yes	yes	yes	no	no	no	no	8.4	242	3.03	21	2.9	99	140	8	57	51	40	15	6
Female	78.9339	White	12.7451	7.19182	12	0	53.6	no	yes	yes	yes	no	yes	no	no	8.5	73	3.09	20.3	11.6	446	146	10	69	55	45	15	8
Male	68.0914	White	15.7444	5.30874	15	0	61.2	no	yes	yes	yes	no	yes	no	no	8.9	46	3.14	12.2	3	346	149	10	72	38	38	15	7
Male	89.2533	White	3.20556	1.20526	3	0	75.1	no	no	yes	yes	no	no	no	no	7.4	121	2.44	10.7	1.5	164	149	3	43	37	25	15	9
Male	76.0532	White	15.241	2.73652	15	1	72	no	no	yes	yes	no	yes	no	no	7.1	142	2.3	11	2.6	156	134	10	37	41	23	13	8
Male	61.0263	Other	18.091	6.06034	18	0	120.2	no	yes	no	yes	no	no	no	no	6.4	31	1.99	47.2	1.3	210	140	10	38	40	23	15	8
Male	70.1193	Other	37.2486	1.37998	37	0	98.8	no	yes	yes	yes	no	no	no	no	10.4	170	3.15	18.9	1.5	114	140	5	49	42	38	15	7
Male	84.8356	Other	17.3882	0.762254	17	1	103	no	no	yes	yes	no	yes	yes	no	9.2	259	3.23	8.6	2.3	136	135	4	64	47	38	10	13
Female	81.8506	White	26.1264	2.17687	26	0	85.1	no	no	yes	yes	no	no	no	no	9.7	141	3.01	17.9	2.4	100	137	9	60	44	30	15	9
Male	67.9731	Other	1.92986	4.49044	2	0	86.9	no	yes	no	yes	no	no	no	no	8.3	141	2.78	3.9	10.6	115	136	6	68	27	31	15	7
Male	66.6205	White	14.1444	4.28596	14	1	86	no	yes	yes	yes	no	no	no	no	10.4	56	3.32	7.7	5.5	148	142	12	85	55	40	7	8
Male	80.1585	White	6.67847	-0.380068	7	0	89	no	no	yes	yes	no	no	yes	no	9.2	565	3	12.3	1.3	119	133	3	44	39	34	14	9
Male	64.4965	White	20.1104	4.0635	20	0	99.9	no	yes	no	yes	no	yes	no	no	7.2	100	2.59	15.1	7.6	169	131	15	60	36	37	12	6
Male	92.0101	Black	9.73472	1.84728	10	0	109.5	no	no	yes	yes	no	yes	no	no	6.7	225	2.67	14.7	2	143	141	5	59	56	43	14	10
Female	35.9897	Black	3.27292	3.44249	3	0	63.5	no	yes	no	yes	no	no	no	no	7.5	310	2.5	8.9	8.2	93	143	4	42	17	26	15	6
Female	72.3093	Other	25.1604	1.53089	25	0	99.1	no	yes	no	yes	no	no	no	no	8.7	193	2.85	10.6	3.3	110	140	9	41	40	37	15	9
Male	74.081	Other	9.22639	0.418931	9	1	117.5	no	yes	yes	yes	no	yes	no	no	7.8	476	2.71	30.4	2.9	252	137	9	85	59	43	12	10
Male	83.4179	White	3.86319	1.46871	4	0	83.2	no	no	yes	yes	no	no	no	no	10.2	189	3.19	10.9	2.8	185	139	3	45	35	30	15	9
Male	74.287	White	4.65833	0.29956	4	0	81.1	no	no	yes	yes	no	no	no	no	10.3	130	3.38	8.5	2	162	134	4	40	43	21	15	7
Male	63.3055	White	7.44444	3.46191	7	0	87.9	no	yes	yes	yes	no	yes	no	no	7.5	101	3.63	13.5	5	254	141	15	83	60	45	15	8
Male	62.1845	White	9.93611	3.64604	10	0	83.1	no	no	yes	yes	no	no	no	no	8.6	96	3.76	7.1	5.5	255	135	11	76	48	30	15	8
Male	63.9319	White	12.7569	4.77458	12	0	84	no	no	yes	yes	no	no	no	no	6.8	54	3	7.1	4.4	315	134	5	44	39	19	15	8
Female	70.2402	White	12.5222	3.54642	12	0	97.5	no	yes	no	yes	no	yes	no	no	9.4	62	3.07	6.9	3.4	66	137	11	61	44	31	14	10
Female	51.5898	Black	18.8153	1.91581	19	0	123.5	no	no	no	yes	no	yes	no	no	7.6	197	2.84	18.3	2.6	235	128	3	69	32	28	15	7
Male	71.0039	White	3.8875	1.01255	4	0	117	no	no	no	yes	no	no	no	no	10.4	229	3.63	10	1.7	149	142	3	47	29	22	15	8
Female	68.9042	Other	24.6368	7.83014	24	0	89.9	no	no	yes	yes	no	no	no	no	8.3	100	2.95	14.1	3.9	235	135	7	65	63	33	15	8
Female	73.743	Black	27.1229	1.20643	27	0	80.4	no	yes	yes	yes	no	no	no	no	10.4	235	3.43	9.5	2.9	202	135	4	41	29	28	14	11
Female	69.2223	White	10.934	1.80768	11	0	117.2	no	yes	yes	yes	no	yes	no	no	7.5	255	3.13	32.8	2.6	221	140	9	78	53	42	15	8
Female	73.9238	White	23.6104	4.50645	23	0	101.8	no	no	yes	yes	no	no	no	no	10.5	93	3.68	10.5	4.2	197	138	7	47	29	21	15	8
Male	82.2976	White	10.0903	1.65454	10	0	94	no	yes	no	yes	no	no	no	no	9.9	100	3.76	6.6	1.2	137	145	10	29	34	40	15	10
Male	64.8109	White	11.9167	5.83627	12	0	108	no	no	no	yes	no	no	no	no	8	168	2.59	9.2	19.5	124	139	10	52	48	24	12	6
Female	78.8355	White	7.85069	1.43001	8	0	110.3	no	no	no	yes	no	no	no	no	7.7	163	2.45	6	2.4	161	114	3	62	44	27	15	8
Male	60.3285	White	5.05903	0.0876104	5	0	102	no	no	yes	yes	no	no	no	no	14.1	230	4.38	10.5	1.3	126	143	2	21	28	24	15	6
Female	82.2079	Other	31.5639	0.737573	32	0	88.9	no	no	yes	yes	no	yes	no	no	9.6	253	3.27	17.1	3.4	216	145	4	58	56	39	15	9
Male	84.0402	White	8.86389	2.58593	9	0	94.2	no	no	yes	yes	no	no	no	no	12.2	156	3.8	7.7	2.1	179	137	4	55	39	25	15	11
Male	73.4058	White	16.6375	6.45854	16	0	98.8	no	no	yes	yes	no	yes	no	no	10.8	75	3.74	6.5	7.6	119	138	8	61	55	35	15	9
Male	69.7767	Other	11.1007	1.66428	11	0	109	no	yes	yes	yes	no	no	no	no	12.6	193	4.18	19.7	2.3	231	140	13	60	51	40	11	9
Female	79.4766	White	9.53681	1.28776	9	0	73	no	no	no	yes	no	yes	no	no	7.8	94	2.89	6.5	1.8	140	135	6	56	47	33	13	11
Male	86.2917	Black	32.6069	1.83949	33	1	100	no	no	no	yes	no	yes	no	no	11.5	199	3.87	8.3	1.3	130	127	9	32	46	40	15	9
Male	48.7913	Other	39.5646	3.82443	39	1	89.6	no	yes	no	yes	no	yes	no	no	8.3	57	2.74	21.7	2.2	187	135	14	99	65	39	13	7
Male	61.9249	Other	23.4097	4.11303	24	1	68	no	yes	yes	yes	no	yes	no	no	8.1	54	2.79	6.6	2.3	263	133	8	67	59	42	15	11
Male	75.4204	White	22.2028	6.22754	22	1	104	no	yes	no	yes	no	yes	no	no	12.9	49	4.29	13.4	6.7	183	138	14	81	55	34	15	10
Male	76.9863	White	2.61736	0.0802957	3	0	80.5	no	no	yes	yes	no	no	no	no	7.9	360	3.05	26.1	2.4	182	139	3	59	39	21	15	8
Female	68.1415	Other	3.93403	1.79936	4	1	86	no	yes	no	yes	no	no	no	no	10.5	181	3.93	3.8	1.5	142	138	8	57	43	45	15	8
Female	76.7734	White	8.44931	0.890549	8	0	65	no	yes	no	yes	no	no	no	no	13.9	219	5.16	10.1	1.5	372	137	3	42	31	20	15	9
Female	69.733	Black	1.95347	3.72636	2	1	92	no	yes	no	yes	no	no	no	no	12.1	217	4.43	24.2	3	433	142	14	92	71	46	3	8
Male	75.0554	White	16.3313	5.39546	16	0	77.8	no	no	yes	yes	no	yes	no	no	11.5	115	3.7	7.9	5.8	153	132	11	53	43	33	15	9
Male	92.836	White	36.0972	3.01205	36	0	73.7	no	yes	no	yes	no	no	no	no	14.3	131	4.95	242.9	1.8	223	137	8	82	91	45	15	11
Female	53.8342	Other	9.61042	1.68861	9	0	66.8	no	no	no	yes	no	no	no	no	10.1	205	3.1	10.9	4.7	171	136	5	56	46	42	15	6
Female	69.7964	White	11.6368	1.19938	11	0	68.8	no	no	yes	yes	no	no	no	no	10.3	214	3.54	10.9	2.1	240	137	6	60	33	25	15	9
Female	70.3513	White	43.6778	2.65874	44	0	62.2	no	no	yes	yes	no	no	no	no	10.5	121	3.51	13.6	1.5	271	142	14	116	77	47	3	9
Female	70.7723	White	15.0813	0.700098	15	0	66.8	no	yes	yes	yes	no	no	no	no	10	160	3.42	8.8	1.2	178	134	2	22	23	15	15	9
Male	76.6898	Other	6.24375	0.693022	6	0	81.3	no	yes	no	yes	no	no	no	no	8.6	314	3.09	10.1	2.5	205	142	4	48	30	25	14	8
Female	88.4956	Black	10.1389	2.59251	10	0	79	no	no	yes	yes	no	no	no	no	10.4	143	3.74	15	2.5	200	142	10	69	49	38	14	9
Male	67.7471	Black	6.60486	2.29698	7	1	79.1	no	yes	yes	yes	no	yes	no	no	9.4	210	3.37	10.6	4	124	133	10	102	45	46	10	10
Female	74.0822	Black	14.3681	0.90418	14	0	90.5	no	no	no	yes	no	yes	no	no	7.7	382	3.2	18.9	1.8	196	143	4	71	41	32	10	8
Female	89.7195	White	10.7875	1.3851	11	0	56	no	no	yes	yes	no	no	no	no	8.8	185	2.8	4	3.3	135	136	4	57	51	24	14	9
Male	65.5853	Black	8.24028	1.86662	8	0	65.5	no	no	no	yes	no	no	no	no	9.9	81	3.21	11.9	1.7	132	141	3	45	31	33	15	6
Male	59.9357	Black	1.28819	3.51362	1	0	118.9	no	yes	yes	yes	no	no	no	no	9.2	107	2.82	8.9	4.7	119	138	5	51	35	39	15	7
Male	85.1559	Other	7.72361	1.41093	8	0	82	no	yes	yes	yes	no	no	yes	no	17.3	154	5.22	12.2	1.5	165	146	4	48	43	30	15	9
Female	87.884	Black	12.5396	-0.128113	12	0	88	no	no	yes	yes	no	yes	no	no	10.7	380	3.61	10	2	183	140	3	57	41	30	15	8
Female	71.0125	Other	33.9549	-0.234465	34	0	106.5	no	yes	yes	yes	no	yes	no	no	14.5	293	4.71	14.4	1.1	171	140	6	37	47	35	15	9
Female	84.0047	Other	8.01458	1.76384	8	0	80	no	no	yes	yes	no	no	no	no	9.5	125	3.06	11.3	1.5	74	137	8	40	43	42	14	10
Female	78.825	Other	13.1958	0.791619	13	0	95.2	no	yes	yes	yes	no	no	no	no	7.5	210	2.49	8.7	1.5	169	142	5	42	30	29	14	10
Female	82.2593	Black	34.5889	1.95693	35	0	63.5	no	yes	no	yes	no	yes	no	no	8.2	85	2.77	21.7	1.2	160	137	8	96	64	52	12	10
Female	76.0228	Other	15.0118	1.00181	15	0	70	no	yes	yes	yes	no	no	no	no	10.8	519	4.01	17.8	1.9	147	138	2	45	35	24	15	8
Male	77.4967	White	9.38958	3.4925	9	0	87.3	no	no	yes	yes	no	no	no	no	9.3	149	3.11	12.6	4.3	132	130	5	52	43	31	15	8
Male	83.8018	White	6.88125	1.30653	7	0	108.1	no	yes	yes	yes	no	no	no	no	12.2	232	4.14	8.3	1.4	236	135	1	44	36	29	15	11
Male	65.0618	Other	14.159	2.82897	14	0	71.1	no	no	no	yes	no	no	no	no	16.3	141	6.64	6.8	4.4	189	160	6	73	40	32	12	9
Female	70.1367	White	25.7437	1.65643	26	0	93.8	no	no	yes	yes	no	no	no	no	9	191	3.42	4.7	3	412	122	4	49	39	22	14	8
Female	86.0091	Black	5.25625	2.18283	6	1	67	no	no	yes	yes	no	no	no	no	8.2	230	2.35	19	5.9	254	137	6	61	44	33	13	10
Female	71.4771	White	1.34097	3.10769	2	1	82	no	no	no	yes	no	no	no	no	11.4	124	4.48	12.7	2.5	161	133	10	75	56	43	13	9
Male	70.7953	White	6.24236	3.28096	6	0	95.1	no	no	no	yes	no	no	no	no	9.9	202	3.19	7.7	6	172	134	4	43	39	22	15	9
Male	71.703	White	105.225	2.35896	106	0	96.1	no	no	no	yes	no	no	no	no	6.8	112	2.36	17.1	2.8	179	137	5	54	51	21	15	10
Male	79.5284	White	13.8021	1.87075	14	0	81.7	no	no	no	yes	no	no	yes	no	11.7	220	4.02	9	2.9	127	136	4	46	35	23	12	14
Male	75.1858	White	44.8403	5.01767	45	1	77.7	no	yes	yes	yes	no	yes	no	no	7.7	34	2.82	1	1.7	66	149	7	70	53	34	13	11
Female	81.6731	Black	14.2535	1.24709	14	0	132	no	no	yes	yes	no	yes	no	no	8.8	182	2.91	17.6	1.6	199	140	6	62	42	38	15	10
Male	45.8402	Other	85.9938	4.81582	86	0	92	no	no	no	yes	no	no	no	no	9.5	147	3.3	14.5	4.8	138	135	13	52	36	38	15	7
Female	82.0202	White	13.0153	1.08551	13	0	54	no	yes	no	yes	no	no	no	no	8	348	2.79	7.6	5.4	171	136	6	49	47	25	14	10
Female	82.8187	White	6.325	2.18813	6	0	60.1	no	yes	no	yes	no	no	no	no	7.5	341	2.47	15.1	6.6	184	130	7	52	40	24	15	10
Female	85.7742	Black	10.7556	1.72969	11	0	42.4	no	yes	yes	yes	no	no	no	no	8.4	151	2.9	7.6	1.6	128	144	1	44	33	32	15	10
Male	75.2378	White	62.8576	3.33518	63	0	100	no	no	yes	yes	no	yes	no	no	9.3	206	3.04	10.5	4.5	180	133	14	74	54	35	15	14
Male	83.9887	White	13.4292	3.42758	13	0	79	no	no	yes	yes	no	yes	no	no	9.2	179	3.32	11.1	4.5	93	145	11	63	47	30	14	11
Female	78.3202	Black	18.3111	2.23447	18	1	75.2	no	no	no	yes	no	yes	no	no	9.4	170	3.17	8	2	232	143	6	55	49	45	15	8
Female	76.791	Other	7.37847	3.1415	8	1	77	no	yes	no	yes	no	yes	no	no	11.7	183	3.92	5.5	3.6	161	144	13	124	103	62	5	8
Male	64.2821	Black	9.08472	3.52646	9	0	74.6	no	no	no	yes	no	no	no	no	13.3	141	4.53	7.4	8.2	138	139	7	62	36	27	15	6
Female	72.9509	Black	44.3986	1.7071	44	0	84	no	no	no	yes	no	yes	no	no	8.8	143	3.52	8.7	1.8	178	141	5	42	33	31	14	10
Female	71.0242	Black	24.9278	3.10129	25	1	104	no	yes	yes	yes	no	yes	yes	no	9.9	175	4.28	17	2.4	312	129	4	88	71	42	15	11
Male	67.3931	Black	57.6042	1.51386	58	1	102.9	no	yes	no	yes	no	yes	no	no	7.8	187	1.83	9.3	1.4	59	139	4	54	27	38	15	8
Male	62.5406	Other	9.14514	2.36839	9	0	53.1	no	no	no	yes	no	no	no	no	10.6	187	3.77	15	7.3	212	140	9	72	60	33	4	6
Male	62.1277	Other	14.9021	2.93751	15	0	53	no	no	no	yes	no	no	no	no	8.1	369	2.82	10.2	7.2	198	142	14	94	67	42	7	6
Female	49.6292	Black	10.5597	2.24212	10	0	53.1	no	no	no	yes	no	no	no	no	11.3	233	4.17	5.7	7.3	77	144	6	41	26	18	14	4
Female	61.0893	White	10.1972	0.401511	10	0	98.2	no	yes	no	yes	no	no	no	no	9.3	330	3.35	7.7	2	328	143	6	44	32	24	14	8
Male	84.3501	White	7.28819	2.01531	7	0	66.7	no	no	yes	yes	no	no	no	no	12.8	91	4.31	16.2	1.3	160	135	7	34	31	25	15	9
Male	46.9084	Black	11.9729	0.698516	12	0	137	no	yes	no	yes	no	no	no	no	11.7	254	4.83	8.2	1.8	184	144	4	39	34	25	13	5
Male	82.8147	White	8.42292	1.15485	8	0	77	no	no	yes	yes	no	no	no	no	11.1	124	5.47	9.6	1.1	151	136	2	32	28	27	15	9
Male	83.3805	White	9.87569	1.70044	10	0	74.6	no	yes	yes	yes	no	no	no	no	9.5	132	3	7.6	1.5	265	147	3	37	36	24	13	12
Male	81.4984	Other	8.61389	1.11595	8	0	57	no	yes	yes	yes	no	no	no	no	10.7	299	3.63	9.4	1.1	133	140	0	38	30	40	15	10
Male	63.3087	Black	7.68889	2.62118	8	0	80.4	no	yes	yes	yes	no	no	no	no	8.9	141	3	6.4	5.5	178	133	7	40	38	35	14	6
Female	79.4796	Other	3.05208	-0.321329	3	1	71.4	no	no	no	yes	no	no	yes	no	13.3	325	4.38	13.6	1.2	147	150	2	32	43	44	15	11
Male	76.1892	White	13.0931	1.39062	13	1	83.9	no	yes	yes	yes	no	yes	no	no	8.4	219	2.7	14	2.3	74	141	11	54	58	42	15	11
Male	76.612	White	20.5021	4.17052	21	0	107.4	no	no	yes	yes	no	no	no	no	10.9	162	3.72	13.2	3.9	162	137	4	61	47	33	15	9
Male	67.4047	White	31.6486	-0.108647	31	0	85.8	no	yes	no	yes	no	no	no	no	8.3	314	2.93	16.7	1.9	372	133	9	74	66	38	9	9
Female	72.5594	Black	11.1715	2.91483	11	0	62	no	no	no	yes	no	no	no	no	8.6	215	2.62	10.8	6.7	303	124	7	58	51	31	15	10
Female	80.3119	Black	7.94583	2.8262	8	0	67.9	no	yes	no	yes	no	no	no	no	7.2	178	2.52	14.1	4	217	140	3	53	34	27	15	11
Male	79.3474	White	8.79167	2.9905	9	0	92.1	no	yes	no	yes	no	no	no	no	8.6	165	2.9	9.3	3	175	140	9	59	50	34	9	9
Male	80.6639	White	1.93681	3.2419	2	1	85.1	no	no	no	yes	no	no	no	no	9	192	2.9	12.4	3.8	271	133	6	43	45	19	15	12
Male	73.8132	White	7.95278	2.47234	8	0	97	no	yes	no	yes	no	no	no	no	8.9	112	2.91	12.2	2.6	167	149	8	51	46	34	15	9
Female	80.3847	White	8.50694	1.12295	8	0	95.6	no	yes	yes	yes	no	no	no	no	8	249	2.82	10.7	1.8	304	143	2	43	37	34	15	10
Male	61.4337	Other	7.90833	1.88293	8	1	78.6	no	no	yes	yes	no	yes	no	no	9.3	127	3.02	16.5	1.9	205	130	8	57	33	24	15	8
Male	62.865	Black	55.5806	2.49999	56	0	113	no	no	yes	yes	no	yes	no	no	8.9	132	2.96	13.8	1.9	321	133	4	68	33	27	15	7
Male	85.2769	Black	20.0618	3.30844	20	0	74.7	no	yes	no	yes	no	no	no	no	9.5	172	3.1	16.3	4.1	137	146	7	48	56	28	8	11
Female	58.8963	Black	7.11528	5.81587	7	0	77.5	no	no	no	yes	no	no	no	no	7.2	82	2.55	2.9	15.4	120	141	6	35	26	20	15	7
Male	64.0424	White	10.9722	2.17705	11	0	123.2	no	no	yes	yes	no	yes	no	no	11.3	157	3.59	14.4	2.4	277	138	7	67	37	30	14	8
Female	71.6489	White	13.8743	2.41535	14	1	61.8	no	yes	yes	yes	no	yes	no	no	9.4	143	3.26	16	4	200	138	16	104	81	50	7	8
Male	60.359	Other	17.8729	3.98019	18	1	95	no	yes	no	yes	no	yes	no	no	9.7	106	3.34	15	6.4	126	136	12	66	44	29	13	7
Female	74.6818	White	6.53333	4.54249	6	1	81.5	no	no	yes	yes	no	no	no	no	7.1	58	2.74	15.4	4.4	169	135	6	54	51	29	15	8
Female	81.065	White	16.9951	2.74555	17	0	90.4	no	yes	no	yes	no	no	no	no	8.1	125	2.88	7.7	3.6	153	140	11	66	49	46	11	10
Female	70.14	White	10.5486	-0.417424	10	0	92.1	no	no	no	yes	no	no	no	no	10.4	290	3.44	8.5	0.8	174	136	7	76	46	35	13	14
Male	51.6619	Other	0.524306	2.81902	1	1	124.7	no	yes	no	yes	no	yes	no	no	6.4	105	2.4	21.1	2.3	58	133	13	93	53	38	15	9
Male	67.8469	Other	10.3326	1.61298	10	0	86	no	yes	no	yes	no	no	no	no	8.4	217	2.77	10.6	2.3	128	139	7	59	32	41	15	8
Male	75.9548	White	32.2681	1.76469	33	1	91.5	no	yes	yes	yes	no	yes	no	no	9.3	202	3.22	2.5	1.2	218	139	4	52	48	23	15	11
Male	75.5465	White	25.1493	2.60334	25	0	91.1	no	yes	yes	yes	no	yes	no	no	7.5	39	2.8	0.4	1.5	188	138	5	74	53	27	15	10
Male	70.0005	White	3.21458	-0.213065	3	0	104.5	no	no	no	yes	no	no	no	no	15.2	185	5.21	6.5	1.2	139	140	2	25	34	20	15	8
Male	68.986	White	15.5285	1.98694	15	0	95.8	no	no	no	yes	no	no	no	no	7.1	123	2.3	6.5	2	207	141	4	45	34	25	15	7
Male	70.952	White	4.325	5.97816	5	1	116.2	no	no	yes	yes	no	no	no	no	7.6	108	2.34	17.1	2.2	199	149	17	107	71	38	3	10
Male	66.4469	White	5.025	1.02732	5	0	114	no	yes	no	yes	no	no	no	no	11.8	361	4.05	13	2.7	273	141	2	42	29	19	15	8
Male	67.8979	White	5.00486	0.467854	5	0	111.3	no	yes	no	yes	no	no	no	no	9.5	296	3.33	11.2	2	116	143	2	48	29	18	15	7
Male	58.15	White	99.6306	-0.698445	100	0	79.8	no	no	no	yes	no	no	no	no	11.4	294	3.85	14.7	1.1	291	139	5	73	60	45	5	8
Male	73.6727	White	9.82639	0.268035	10	0	80.6	no	no	no	yes	no	yes	no	no	8.2	216	2.85	8.3	2.3	128	137	3	51	39	29	15	7
Female	86.8793	Black	5.71806	1.53178	5	1	50.3	no	yes	no	yes	no	yes	no	no	7.6	230	2.49	18.5	2.2	173	151	4	45	36	24	15	12
Male	66.9004	Black	10.1778	1.99082	11	1	81.2	no	yes	no	yes	no	no	yes	no	9.8	368	3.3	20.8	6.8	196	159	5	58	48	42	15	8
Male	83.0839	Other	16.9854	2.66469	17	0	81.5	no	no	yes	yes	no	no	no	no	8.4	56	2.8	0.2	1.5	110	145	5	67	49	36	15	10
Male	79.9435	Other	8.16389	1.80648	8	0	69.2	no	yes	yes	yes	no	no	no	no	7.7	94	2.44	41.9	1.2	184	141	4	51	43	32	15	11
Female	53.061	Other	19.059	-0.307989	19	0	218	no	yes	yes	yes	no	no	no	no	11.7	309	4.26	6.1	1.4	86	142	2	40	18	22	14	6
Male	88.2661	White	30.1958	2.24564	31	1	138	no	yes	yes	yes	no	no	no	no	11.2	114	3.7	9.4	2.3	278	147	6	62	53	32	15	9
Male	86.2882	White	0.858333	4.08504	1	1	65.9	no	no	no	yes	no	yes	no	no	11.9	132	3.72	18.6	3.6	100	135	13	73	74	35	8	10
Male	60.4618	White	10.6757	3.71425	11	0	89	no	no	no	yes	no	no	no	no	7	55	2.16	13.3	2.7	189	142	12	63	51	30	15	11
Female	76.4243	White	9.69653	1.22025	10	0	122.3	no	no	yes	yes	no	no	yes	no	10	187	3.62	5.5	1.3	198	135	2	36	31	29	14	11
Male	79.9296	White	13.2576	1.47665	13	0	101	no	no	yes	yes	no	no	no	no	13.1	177	4.09	8.3	1.5	94	139	2	51	44	32	15	9
Female	79.4561	White	17.0813	0.45278	17	0	82.4	no	yes	yes	yes	no	yes	no	no	12.7	200	4.02	17	0.9	114	141	5	32	41	38	15	9
Male	66.6575	Other	11.441	3.60069	11	0	101.4	no	yes	no	yes	no	no	no	no	8.3	114	2.56	11	4.1	151	147	10	61	47	34	15	10
Female	93.5468	Black	9.04861	0.920928	9	0	67.2	no	no	no	yes	no	no	no	no	9.6	285	3.83	4.5	1.9	98	127	3	42	41	22	14	9
Male	73.0324	Other	34.6743	3.9848	35	0	78.6	no	no	no	yes	no	yes	no	no	9.2	100	3.36	11	4	314	146	11	55	54	33	15	8
Female	83.3656	White	8.9375	2.14984	9	0	63.7	no	no	no	yes	no	no	no	no	7.2	217	2.21	8	3.7	325	140	5	47	39	29	15	11
Male	76.4025	White	7.85625	1.48585	7	0	117.2	no	no	no	yes	no	no	no	no	8.8	124	2.94	9.1	1.9	108	140	6	49	43	36	14	8
Male	67.8782	Other	12.1271	4.4921	12	1	64.3	no	no	no	yes	no	yes	no	no	13.8	274	4.69	18	6.6	244	148	12	73	59	54	15	8
Male	69.1095	Other	12.6667	3.85069	12	0	95.7	no	no	no	yes	no	no	no	no	12.3	164	3.95	9.7	7.4	74	139	12	60	54	36	15	8
Male	85.7386	Black	1.09653	4.73071	2	1	65	no	no	no	yes	no	no	no	no	9.6	131	3.26	6.2	13.4	121	146	10	76	67	48	15	10
Male	84.6393	White	9.69097	1.8349	9	0	68	no	yes	no	yes	no	no	no	no	7.4	132	2.81	8.9	3.3	108	145	7	66	63	36	7	11
Male	85.0546	White	0.275694	1.57635	1	1	68.5	no	yes	no	yes	no	yes	no	no	8.1	147	2.79	16.5	3.3	200	147	15	132	89	62	6	11
Female	91.271	Other	2.85556	2.42571	3	0	49.4	no	no	yes	yes	no	yes	no	no	11	244	3.06	32	1.5	148	142	5	55	50	31	13	10
Male	81.2355	White	0.940278	2.74204	1	1	113	no	yes	no	yes	no	no	no	no	10.5	194	3.33	22.2	2.7	587	140	8	67	59	38	15	11
